# Supplementary material for: Water-driven microbial nitrogen transformations in biological soil crusts causing atmospheric nitrous acid and nitric oxide emissions
Source: ISME J. 2021 Nov 11;16(4):1012–24. doi: 10.1038/s41396-021-01127-1 (PMC8941053; doi:10.1038/s41396-021-01127-1)
Supplement: Supplementary file 2 — Supplementary material 2 [file 41396_2021_1127_MOESM2_ESM.xlsx]

## Sheet: all
TP1_1	Taxonomy (first protein ID)	Taxonomy	Protein names, Uniprot	GO - Molecular function	GO - Biological process	Keywords	Peptide.counts..all.	Peptide.counts..razor.unique.	Peptide.counts..unique.	Gene.names	Number.of.proteins	Peptides	Razor...unique.peptides	Unique.peptides	Sequence.coverage....	Unique...razor.sequence.coverage....	Unique.sequence.coverage....	Mol..weight..kDa.	Sequence.length	Sequence.lengths	Q.value	Score	Intensity
1	Cyanobacteria › Nostocales › Nostocaceae › Nostoc › Nostoc punctiforme		ATP synthase subunit alpha	ATP binding, proton-transporting ATP synthase activity	ATP synthesis coupled proton transport	ATP synthesis	2;1;1	2;1;1	1;1;1		3	2	2	1	5.5	5.5	3.2	54.495	506	506;506;506	0	55.197	202210000
2	Cyanobacteria › Oscillatoriophycideae › Oscillatoriales › Cyanothecaceae › Cyanothece	Cyanobacteria › Oscillatoriophycideae › Oscillatoriales › Cyanothecaceae › Cyanothece; Cyanobacteria › Nostocales › Nostocaceae › Nostoc; Eukaryota › Rhodophyta › Florideophyceae › Rhodymeniophycidae › Gracilariales › Gracilariaceae › Agarophyton; Eukaryota › Viridiplantae › Streptophyta › Embryophyta › Tracheophyta › Spermatophyta › Magnoliopsida › Ranunculales › Berberidaceae › Nandinoideae › N…	ATP synthase subunit beta	ATP binding, proton-transporting ATP synthase activity	ATP synthesis coupled proton transport	ATP synthesis	7;3;3;3;3;2;2	7;3;3;3;3;2;2	3;2;0;2;2;0;0		7	7	7	3	25.2	25.2	14	52.286	485	485;475;482;493;498;482;482	0	159.73	1658000000
3	Cyanobacteria › Nostocales › Nostocaceae › Trichormus › Anabaena variabilis	Cyanobacteria › Nostocales › Nostocaceae › Trichormus ; Cyanobacteria › Nostocales › Nostocaceae › Nostoc	ATP synthase subunit beta	ATP binding, proton-transporting ATP synthase activity	ATP synthesis coupled proton transport	ATP synthesis	6;5;3;2;2;1	3;2;1;1;1;1	3;2;1;1;1;1		6	6	3	3	18.3	9.5	9.5	51.974	482	482;482;483;482;482;476	0	86.551	312840000
4			ATP synthase subnuni alpha chloroplast			ATP synthesis	3;2;2;2;2;2;2;2;2;2;2	3;2;2;2;2;2;2;2;2;2;2	2;1;1;1;1;1;1;1;1;1;1		11	3	3	2	8.1	8.1	5.5	54.167	505	505;505;506;507;507;507;507;507;507;507;507	0	32.923	1025700000
5	Cyanobacteria › Nostocales › Nostocaceae › Nostoc		Transketolase	Metal ion binding, transketolase activity		Carbohydrates metabolism	2	2	2		1	2	2	2	3.4	3.4	3.4	72.07	670	670	0	28.194	44615000
6	Cyanobacteria › Synechococcales › Synechococcaceae › Synechococcus	Cyanobacteria › Synechococcales › Synechococcaceae › Synechococcus	Carbon dioxide-concentrating mechanism protein CcmK			Carbon fixation, may be involved in the formation of the carboxysome, a polyhedral inclusion where RuBisCO is sequestered	3;1;1	3;1;1	2;0;0		3	3	3	2	44.6	44.6	33.9	12.033	112	112;102;111	0	112.79	1766200000
7	Eukaryota › Amoebozoa › Discosea › Longamoebia › Centramoebida › Acanthamoebidae › Acanthamoeba	Eukaryota › Amoebozoa › Discosea › Longamoebia › Centramoebida › Acanthamoebidae › Acanthamoeba; Eukaryota › Amoebozoa › Mycetozoa › Dictyostelids › Dictyosteliales › Dictyosteliaceae › Dictyostelium ; Eukaryota › Amoebozoa › Mycetozoa › Myxogastria › Myxogastromycetidae › Physariida › Physaraceae › Physarum	Actin-1	ATP binding		Cell motility	7;6;6;6;6;5;5;5;5;5;5;5;5;5;5;5;5;5;5;5;5;4;4;4;4;4;4;4;4;4;4;4;4;4;4;4;4;4;4;4;4;4;4;4;4;4;4;4;4;4;4;4;4;4;4;4;4;4;4;4;4;4;4;4;4;4;4;4;4;4;4;4;4;4;4;4;4;4;4;4;4;4;4;4;4;4;4;4;4;4;4;4;4;4;4;4;4;4;4;4;4;4;4;4;4;4;4;4;4;4;4;4;4;4;4;4;4;4;4;4;4;4;4;4;4;4;4;4;4;4;4;4;4;4;4;4;3;3;3;3;3;3;3;3;3;3;3;3;3;3;3;3;3;3;3;3;3;3;3;3;3;3;3;3;3;3;3;3;3;3;3;3;3;3;3;3;3;3;3;2;2;2;2;2;2;2;2;2;2;2;2;2;2;2;2;2;2;2;2;2…	7;6;6;6;6;5;5;5;5;5;5;5;5;5;5;5;5;5;5;5;5;4;4;4;4;4;4;4;4;4;4;4;4;4;4;4;4;4;4;4;4;4;4;4;4;4;4;4;4;4;4;4;4;4;4;4;4;4;4;4;4;4;4;4;4;4;4;4;4;4;4;4;4;4;4;4;4;4;4;4;4;4;4;4;4;4;4;4;4;4;4;4;4;4;4;4;4;4;4;4;4;4;4;4;4;4;4;4;4;4;4;4;4;4;4;4;4;4;4;4;4;4;4;4;4;4;4;4;4;4;4;4;4;4;4;4;3;3;3;3;3;3;3;3;3;3;3;3;3;3;3;3;3;3;3;3;3;3;3;3;3;3;3;3;3;3;3;3;3;3;3;3;3;3;3;3;3;3;3;2;2;2;2;2;2;2;2;2;2;2;2;2;2;2;2;2;2;2;2;2…	2;2;2;2;2;0;0;0;0;0;0;0;0;0;0;0;0;0;1;1;0;1;1;1;1;1;1;0;0;0;0;0;0;0;0;0;0;0;0;0;0;0;0;0;0;0;0;0;0;0;0;0;0;0;0;0;0;0;0;0;0;0;0;0;1;0;0;0;0;0;0;0;0;0;0;0;0;0;0;0;0;0;0;0;0;0;0;0;0;0;0;0;0;0;0;0;0;0;0;0;0;0;0;0;0;0;0;1;1;1;1;1;1;1;1;0;0;0;0;0;0;0;0;0;0;0;0;0;0;0;0;0;0;0;1;1;0;0;0;0;0;1;1;1;1;1;0;1;0;0;0;0;0;0;0;0;0;0;0;0;0;1;1;0;0;1;1;1;1;0;0;1;1;0;0;1;1;1;1;0;0;0;0;0;0;1;1;0;1;0;0;0;0;0;0;1;0;0;0;0…	act-2;actba;actbb;actg1;actb;ACTG1;Actg1;Actb;ACTB;Act5C;act-4;act-3;act-1;Act42A;ACT12;ACT4	253	7	7	2	27.7	27.7	6.4	41.675	375	375;376;376;376;376;371;372;375;376;376;376;376;376;376;376;376;376;377;377;377;376;195;332;336;336;336;358;373;374;375;375;375;375;375;375;375;375;375;375;375;375;375;375;375;375;375;375;375;375;375;375;375;375;375;375;375;375;375;375;375;375;375;375;375;376;376;376;376;376;376;376;376;376;376;376;376;376;376;376;376;376;376;376;376;376;376;376;376;376;376;376;376;376;376;376;376;376;376;376;376…	0	185.23	4132300000
8	Cyanobacteria › Nostocales › Nostocaceae › Nostoc	Cyanobacteria › Nostocales › Nostocaceae › Nostoc	Thioredoxin 1	Protein disulfide oxidoreductase activity	cell redox homeostasis, glycerol ether metabolic process	Cell redox homeostasis	3;3;1	3;3;1	3;3;1		3	3	3	3	35.5	35.5	35.5	11.72	107	107;107;107	0	61.299	878320000
9	Cyanobacteria › Synechococcales › Prochloraceae › Prochlorococcus › Prochlorococcus marinus	Cyanobacteria › Nostocales › Nostocaceae › Trichormus ; Cyanobacteria › Oscillatoriophycideae › Oscillatoriales › Cyanothecaceae › Cyanothece; Cyanobacteria › Oscillatoriophycideae › Chroococcales › Microcystaceae › Microcystis ; Cyanobacteria › Nostocales › Nostocaceae › Nostoc ; Cyanobacteria › Synechococcales › Prochloraceae › Prochlorococcus Deltaproteobacteria › Myxococcales › Cystobacterine…	Glucose-6-phosphate isomerase	Glucose-6-phosphate isomerase activity	gluconeogenesis;glycolytic process	Gluconeogenesis, Glycolysis	2;2;2;2;2;2;2;2;2;2;2;2;2;2;2;2;2;2;2;2;2;2;1;1;1;1;1;1;1;1;1;1;1;1;1;1	2;2;2;2;2;2;2;2;2;2;2;2;2;2;2;2;2;2;2;2;2;2;1;1;1;1;1;1;1;1;1;1;1;1;1;1	2;2;2;2;2;2;2;2;2;2;2;2;2;2;2;2;2;2;2;2;2;2;1;1;1;1;1;1;1;1;1;1;1;1;1;1	PGI1	36	2	2	2	4.8	4.8	4.8	58.232	524	524;524;526;526;526;527;527;527;527;527;528;528;528;529;531;532;532;532;532;533;551;551;528;528;529;529;529;529;529;530;530;530;530;532;532;613	0	30.997	493340000
10	Cyanobacteria › Synechococcales › Merismopediaceae › Synechocystis › Synechocystis sp. PCC 6803	Cyanobacteria › Synechococcales › Merismopediaceae › Synechocystis	Glutamine synthetase	ATP binding, glutamate-ammonia ligase activity, metal ion binding	glutamine biosynthetic process, nitrogen utilization	Glutamine biosynthetic process, catalyzes biosynthesis of glutamate and ammonia	2	2	1		1	2	2	1	5.7	5.7	1.9	53.025	473	473	0	16.021	452680000
11	Cyanobacteria › Nostocales › Nostocaceae › Nostoc	Cyanobacteria › Nostocales › Nostocaceae › Trichormus ; Cyanobacteria › Oscillatoriophycideae › Oscillatoriales › Cyanothecaceae › Cyanothece; Cyanobacteria › Oscillatoriophycideae › Chroococcales › Microcystaceae › Microcystis; Cyanobacteria › Nostocales › Nostocaceae › Nostoc; Cyanobacteria › Synechococcales › Prochloraceae › Prochlorococcus ; Terrabacteria group › Cyanobacteria › Synechococcal…	Phosphoglycerate kinase	ATP binding phosphoglycerate kinase activity	glycolytic process	Glycolysis	3;3;3;2;2;2;2;2;2;2;2;2;2;1;1;1;1;1;1;1;1;1;1;1;1;1;1;1;1;1	3;3;3;2;2;2;2;2;2;2;2;2;2;1;1;1;1;1;1;1;1;1;1;1;1;1;1;1;1;1	2;2;2;2;1;1;1;1;2;1;1;1;1;1;1;1;0;0;0;1;1;1;0;1;0;0;0;0;0;0		30	3	3	2	8	8	5.5	42.441	400	400;400;400;401;401;401;401;401;402;402;402;402;402;398;400;400;401;401;401;402;402;402;402;406;461;462;480;481;478;481	0	22.949	704740000
12	Cyanobacteria › Synechococcales › Merismopediaceae › Synechocystis › Synechocystis sp. PCC 6803		Glyceraldehyde-3-phosphate dehydrogenase 2	NAD binding, glyceraldehyde-3-phosphate dehydrogenase activity	glucose metabolic process, glycolytic process	Glycolysis	2;1;1;1;1;1;1;1;1;1;1;1;1	2;1;1;1;1;1;1;1;1;1;1;1;1	2;1;1;1;1;1;1;1;1;1;1;1;1	GAPA1;GAPA2;GAPB	13	2	2	2	12.8	12.8	12.8	36.512	337	337;233;374;392;401;403;405;438;451;451;396;399;447	0	33.303	356380000
13	Firmicutes › Clostridia › Clostridiales › Clostridiaceae › Clostridium › Clostridium perfringens	Cyanobacteria › Oscillatoriophycideae › Chroococcales › Microcystaceae › Microcystis; Cyanobacteria › Synechococcales › Prochloraceae › Prochlorococcus; Cyanobacteria › Synechococcales › Synechococcaceae › Synechococcus Cyanobacteria › Oscillatoriophycideae › Oscillatoriales › Cyanothecaceae › Cyanothece ; Firmicutes › Clostridia › Thermoanaerobacterales › Thermoanaerobacteraceae › Carboxydotherm…	S-adenosylmethionine synthase	ATP binding;magnesium ion binding;methionine adenosyltransferase activity	one-carbon metabolic process;S-adenosylmethionine biosynthetic process	One-carbon metabolic process	2;2;2;2;2;2;2;2;2;2;2;2;2;2;2;2;2;1;1;1;1;1;1;1;1;1;1;1;1;1;1;1;1;1;1;1;1;1;1;1;1;1;1;1;1;1;1;1;1;1;1;1;1;1;1;1;1;1;1;1;1;1;1;1;1;1;1;1;1;1;1;1;1;1;1;1;1;1;1;1;1;1;1;1;1;1;1;1;1;1;1;1;1;1;1;1;1;1;1;1;1;1;1;1;1;1;1;1;1;1;1;1;1;1;1;1;1;1;1;1;1;1;1;1;1;1;1;1;1;1;1;1;1	2;2;2;2;2;2;2;2;2;2;2;2;2;2;2;2;2;1;1;1;1;1;1;1;1;1;1;1;1;1;1;1;1;1;1;1;1;1;1;1;1;1;1;1;1;1;1;1;1;1;1;1;1;1;1;1;1;1;1;1;1;1;1;1;1;1;1;1;1;1;1;1;1;1;1;1;1;1;1;1;1;1;1;1;1;1;1;1;1;1;1;1;1;1;1;1;1;1;1;1;1;1;1;1;1;1;1;1;1;1;1;1;1;1;1;1;1;1;1;1;1;1;1;1;1;1;1;1;1;1;1;1;1	1;1;1;1;1;1;1;1;1;1;1;1;1;1;1;1;1;1;1;1;1;1;1;1;1;1;1;1;0;0;0;0;0;0;0;0;0;1;1;1;1;1;1;1;1;1;1;0;0;1;1;0;1;1;1;1;1;1;1;1;1;1;0;1;1;1;1;1;1;1;1;0;1;1;1;1;1;1;1;1;1;1;1;1;1;1;1;1;1;1;0;0;0;0;0;0;0;1;1;1;1;0;0;0;0;0;0;0;0;0;0;0;0;0;0;0;0;0;0;0;0;0;0;0;0;0;0;1;1;1;1;1;1	SAM1;SAM2;Mat2a;MAT2A;metK	133	2	2	1	7.2	7.2	3.8	42.882	391	391;391;396;396;399;403;403;404;406;409;409;414;414;416;416;417;422;385;385;385;385;385;385;385;386;386;386;386;391;391;391;391;391;391;391;391;391;392;394;395;395;395;395;395;395;395;395;395;395;396;396;396;397;397;397;397;397;397;397;397;397;397;397;398;398;398;398;398;398;398;398;398;399;399;399;399;399;399;399;399;399;399;399;399;399;399;399;399;399;399;399;399;399;399;399;399;399;400;400;400…	0	28.685	291150000
14	Cyanobacteria › Nostocales › Nostocaceae › Nostoc		Adenosylhomocysteinase	Adenosylhomocysteinase activity	one-carbon metabolic process	One-carbon metabolic process, may play a key role in the regulation of the intracellular concentration of adenosylhomocysteine, pathway: amoni-acid biosynthesis	2;1;1;1;1	2;1;1;1;1	2;1;1;1;1		5	2	2	2	5.6	5.6	5.6	46.171	425	425;425;428;429;429	0	31.46	1213900000
15	Cyanobacteria › Synechococcales › Synechococcaceae › Thermosynechococcus	Cyanobacteria › Synechococcales › Acaryochloridaceae › Acaryochloris; Cyanobacteria › Nostocales › Nostocaceae › Trichormus ; Cyanobacteria › Oscillatoriophycideae › Oscillatoriales › Cyanothecaceae › Cyanothece; Cyanobacteria › Nostocales › Hapalosiphonaceae › Mastigocladus; Cyanobacteria › Nostocales › Rivulariaceae › Microchaete; Cyanobacteria › Nostocales › Nostocaceae › Nostoc ; Cyanobacteri…	Photosystem I iron-sulfur center	4 iron, 4 sulfur cluster binding electron transfer activity	photosynthetic electron transport in photosystem I	Photosynthesis	3;3;3;3;3;3;3;3;3;3;3;3;2;2;2;2;2;2;2;2;2;2;2;2;2;2;2;2;2;2;2;2;2;2;2;2;2;2;2;2;2;2;2;2;2;2;2;2;2;2;2;1;1;1;1;1;1;1;1;1;1;1;1;1;1;1;1;1;1;1;1;1;1;1;1;1;1;1;1;1;1;1;1;1;1;1;1;1;1;1;1;1;1;1;1;1;1;1;1;1;1;1;1;1;1;1;1;1;1;1;1;1;1;1;1;1;1;1;1;1;1;1;1;1;1;1;1;1;1;1;1;1;1;1;1;1;1;1;1;1;1;1;1;1;1;1;1;1;1;1;1;1	3;3;3;3;3;3;3;3;3;3;3;3;2;2;2;2;2;2;2;2;2;2;2;2;2;2;2;2;2;2;2;2;2;2;2;2;2;2;2;2;2;2;2;2;2;2;2;2;2;2;2;1;1;1;1;1;1;1;1;1;1;1;1;1;1;1;1;1;1;1;1;1;1;1;1;1;1;1;1;1;1;1;1;1;1;1;1;1;1;1;1;1;1;1;1;1;1;1;1;1;1;1;1;1;1;1;1;1;1;1;1;1;1;1;1;1;1;1;1;1;1;1;1;1;1;1;1;1;1;1;1;1;1;1;1;1;1;1;1;1;1;1;1;1;1;1;1;1;1;1;1;1	3;3;3;3;3;3;3;3;3;3;3;3;2;2;2;2;2;2;2;2;2;2;2;2;2;2;2;2;2;2;2;2;2;2;2;2;2;2;2;2;2;2;2;2;2;2;2;2;2;2;2;1;1;1;1;1;1;1;1;1;1;1;1;1;1;1;1;1;1;1;1;1;1;1;1;1;1;1;1;1;1;1;1;1;1;1;1;1;1;1;1;1;1;1;1;1;1;1;1;1;1;1;1;1;1;1;1;1;1;1;1;1;1;1;1;1;1;1;1;1;1;1;1;1;1;1;1;1;1;1;1;1;1;1;1;1;1;1;1;1;1;1;1;1;1;1;1;1;1;1;1;1		152	3	3	3	51.9	51.9	51.9	8.8001	81	81;81;81;81;81;81;81;81;81;81;81;81;81;81;81;81;81;81;81;81;81;81;81;81;81;81;81;81;81;81;81;81;81;81;81;81;81;81;81;81;81;81;81;81;81;81;81;81;82;82;82;81;81;81;81;81;81;81;81;81;81;81;81;81;81;81;81;81;81;81;81;81;81;81;81;81;81;81;81;81;81;81;81;81;81;81;81;81;81;81;81;81;81;81;81;81;81;81;81;81;81;81;81;81;81;81;81;81;81;81;81;81;81;81;81;81;81;81;81;81;81;81;81;81;81;81;81;81;81;81;81;81;81;…	0	61.305	898390000
16	Cyanobacteria › Synechococcales › Synechococcaceae › Thermosynechococcus › Thermosynechococcus elongatus		C-phycocyanin alpha chain		oxidation-reduction process, photosynthesis, protein- chromophore linkage	Photosynthesis, Electron transport	2;1	2;1	1;0		2	2	2	1	10.5	10.5	10.5	17.443	162	162;21	0	36.97	528300000
17	Cyanobacteria › Oscillatoriophycideae › Chroococcales › Microcystaceae › Microcystis › Microcystis aeruginosa	Cyanobacteria › Oscillatoriophycideae › Chroococcales › Microcystaceae › Microcystis ; Cyanobacteria › Oscillatoriophycideae › Oscillatoriales › Cyanothecaceae › Cyanothece	Elongation factor TU	GTP binding, GTPase activity, translation elongation factor activtiy		Protein biosynthesis	4;3;3;2;2;2;2;2	4;3;3;2;2;2;2;2	2;1;1;1;1;1;1;1		8	4	4	2	13.4	13.4	6.6	44.918	409	409;409;410;399;409;409;409;409	0	58.047	618600000
18	Acidobacteria › Acidobacteriia › Bryobacterales › Solibacteraceae › Candidatus Solibacter › Solibacter usitatus	Acidobacteria › Acidobacteriia › Bryobacterales › Solibacteraceae › Candidatus Solibacter ; Actinobacteria › Actinobacteria › Frankiales › Frankiaceae › Frankia ; Proteobacteria › delta/epsilon subdivisions › Deltaproteobacteria › Desulfobacterales › Desulfobacteraceae › Desulfobacterium	Elongation factor Tu	GTP binding, GTPase activity, translation elongation factor activtiy		Protein biosynthesis	3;3;3;3;1;1;1;1;1;1;1;1;1;1;1;1;1;1;1;1;1;1;1;1;1;1;1;1;1;1;1;1;1;1;1;1;1;1;1;1;1;1;1;1;1;1;1;1;1;1;1;1;1;1;1;1;1;1;1;1;1;1;1;1;1;1;1;1;1;1;1;1;1;1;1;1;1;1;1;1;1;1	3;3;3;3;1;1;1;1;1;1;1;1;1;1;1;1;1;1;1;1;1;1;1;1;1;1;1;1;1;1;1;1;1;1;1;1;1;1;1;1;1;1;1;1;1;1;1;1;1;1;1;1;1;1;1;1;1;1;1;1;1;1;1;1;1;1;1;1;1;1;1;1;1;1;1;1;1;1;1;1;1;1	2;2;2;2;0;0;0;0;0;0;0;0;0;0;0;0;0;0;0;0;0;0;0;0;0;0;0;0;0;0;0;0;0;0;0;0;0;0;0;0;0;0;0;0;0;0;0;0;0;0;0;0;0;0;0;0;0;0;0;0;0;0;0;0;0;0;0;0;0;0;0;0;0;0;0;0;0;0;0;0;0;0		82	3	3	2	7.8	7.8	4.1	43.55	395	395;397;397;397;228;365;365;382;393;393;394;394;394;394;394;394;394;394;394;394;394;394;394;394;394;394;394;394;395;395;395;395;395;395;396;396;396;396;396;396;397;397;397;397;397;397;397;397;397;397;397;397;397;397;397;397;397;397;397;398;400;400;400;400;401;401;401;401;401;402;402;402;405;405;408;408;409;410;419;426;430;439	0	21.405	148850000
19	Bacteroidetes/Chlorobi group › Bacteroidetes › Cytophagia › Cytophagales › Cytophagaceae › Cytophaga › Cytophaga hutchinsonii	Bacteroidetes › Cytophagia › Cytophagales › Hymenobacteraceae › Parahymenobacter; Bacteroidetes › Chitinophagia › Chitinophagales › Chitinophagaceae › Terrimonas; Cyanobacteria › Synechococcales › Synechococcaceae › Synechococcus	Elongation factor Tu	GTP binding, GTPase activity, translation elongation factor activtiy		Protein biosynthesis	3;2;2;2	2;1;1;1	1;0;1;0		4	3	2	1	9.4	5.6	3	43.021	395	395;395;395;399	0	11.905	184000000
20	Cyanobacteria › Nostocales › Nostocaceae › Nostoc	Cyanobacteria › Nostocales › Nostocaceae › Nostoc ; Cyanobacteria › Nostocales › Nostocaceae › Trichormus › Anabaena; Cyanobacteria › Synechococcales › Merismopediaceae › Synechocystis ; Cyanobacteria › Oscillatoriophycideae › Oscillatoriales › Microcoleaceae › Arthrospira; Cyanobacteria › Gloeobacteria › Gloeobacterales › Gloeobacteraceae › Gloeobacter › Gloeobacter violaceus	Elongation factor G	GTP binding, GTPase activity, translation elongation factor activtiy		Protein biosynthesis	3;3;2;2;2;2;1;1;1;1;1;1;1;1;1;1;1;1;1;1;1;1;1;1;1;1;1;1;1;1;1;1;1;1;1;1;1;1;1;1;1;1;1;1;1;1;1;1;1;1;1;1;1;1;1;1;1;1;1;1;1;1	3;3;2;2;2;2;1;1;1;1;1;1;1;1;1;1;1;1;1;1;1;1;1;1;1;1;1;1;1;1;1;1;1;1;1;1;1;1;1;1;1;1;1;1;1;1;1;1;1;1;1;1;1;1;1;1;1;1;1;1;1;1	3;3;2;2;2;2;1;1;1;1;1;1;1;1;1;1;1;1;1;1;1;1;1;1;1;1;1;1;1;1;1;1;1;1;1;1;1;1;1;1;1;1;1;1;1;1;1;1;1;1;1;1;1;1;1;1;1;1;1;1;1;1		62	3	3	3	5.3	5.3	5.3	76.144	692	692;692;691;692;697;707;688;690;690;690;691;691;692;692;692;692;692;692;692;692;692;692;692;692;692;692;692;692;692;692;692;692;692;692;692;692;694;694;694;694;694;694;694;694;694;694;696;697;697;697;698;698;699;699;699;699;702;706;709;709;711;692	0	21.706	273380000
21	Alphaproteobacteria › Caulobacterales › Caulobacteraceae › Caulobacter › Caulobacter vibrioides	Alphaproteobacteria › Magnetococcales › Magnetococcaceae › Magnetococcus; Alphaproteobacteria › Rhodospirillales › Rhodospirillaceae › Magnetospirillum ; Alphaproteobacteria › Rhodobacterales › Hyphomonadaceae › Maricaulis ; Alphaproteobacteria › Rhizobiales › Xanthobacteraceae › Azorhizobium ; Alphaproteobacteria › Caulobacterales › Caulobacteraceae › Caulobacter; Alphaproteobacteria › Rhizobial…	Elongation factor Tu	GTP binding, GTPase activity, translation elongation factor activtiy		Protein biosynthesis	3;2;2;2;2;2;2;2;2;2;2;2;2;2;2;2;2;2;2;2;2;2;2	2;1;1;1;1;1;1;1;1;1;1;1;1;1;1;1;1;1;1;1;1;1;1	1;1;1;1;1;1;1;0;0;0;0;0;0;0;0;0;0;0;0;0;0;1;0		23	3	2	1	11.1	7.3	3.3	43.339	396	396;391;396;396;396;396;396;396;396;396;396;396;396;396;396;396;396;396;396;396;396;397;397	0	12.275	25869000
22	Actinobacteria › Actinobacteria › Corynebacteriales › Nocardiaceae › Nocardia › Nocardia farcinica	Actinobacteria › Corynebacteriales › Nocardiaceae › Nocardia › Nocardia farcinica; Actinobacteria › Corynebacteriales › Mycobacteriaceae › Mycolicibacterium	10 kDa chaperonin	ATP binding	protein folding	Stress response, chaperone	2;2;2;2;1;1;1;1;1;1;1;1;1;1;1;1;1;1;1;1	2;2;2;2;1;1;1;1;1;1;1;1;1;1;1;1;1;1;1;1	2;2;2;2;1;1;1;1;1;1;1;1;1;1;1;1;1;1;1;1		20	2	2	2	26	26	26	10.804	100	100;100;100;100;99;99;99;100;100;100;100;100;100;100;100;100;100;100;100;100	0	19.425	364040000
23	Cyanobacteria › Nostocales › Nostocaceae › Nostoc		DNA nickase	Metal ion binding		Stress response, induction by desiccation	2	2	2		1	2	2	2	5.4	5.4	5.4	39.733	351	351	0	11.643	238730000
24	Cyanobacteria › Synechococcales › Synechococcaceae › Thermosynechococcus › Thermosynechococcus elongatus	Cyanobacteria › Synechococcales › Synechococcaceae › Thermosynechococcus; Cyanobacteria › Synechococcales › Synechococcaceae › Synechococcus Eukaryota › Stramenopiles › Bacillariophyta › Bacillariophyceae › Bacillariophycidae › Naviculales › Phaeodactylaceae › Phaeodactylum ;	Chaperone protein dnaK2	ATP binding, unfolded protein binding	protein folding	Stress response, induction by stress conditions e.g. Heat shock	5;3;3;3;2;2;2;2;2;2;2;2;2;2;2;2;2;2;2;1;1;1;1;1;1;1;1;1;1	5;3;3;3;2;2;2;2;2;2;2;2;2;2;2;2;2;2;2;1;1;1;1;1;1;1;1;1;1	1;1;1;1;0;0;0;0;1;0;0;0;0;0;0;0;0;0;0;1;1;1;1;1;1;1;1;1;1		29	5	5	1	10.5	10.5	3.6	68.926	640	640;613;634;634;602;607;614;618;621;627;628;629;633;634;637;639;641;642;647;620;620;621;621;630;633;634;634;634;637	0	54.909	1258600000
25	Cyanobacteria › Synechococcales › Merismopediaceae › Synechocystis	Cyanobacteria › Synechococcales › Merismopediaceae › Synechocystis ; Cyanobacteria › Synechococcales › Synechococcaceae › Synechococcus	60 kDa chaperonin 1	ATP binding , unfolded protein binding	de novo protein folding, protein refolding	Stress response, prevents misfolding and promotes the refolding and proper assembly of unfolded polypeptides generated under stress conditions	2;2;2;2;1;1;1;1;1;1;1;1	2;2;2;2;1;1;1;1;1;1;1;1	2;2;2;2;1;1;1;1;1;1;1;1		12	2	2	2	5	5	5	57.652	541	541;544;544;544;531;537;542;543;544;544;545;545	0	15.494	106470000
TP1_2	Taxonomy (first protein ID)	Taxonomy	Protein names, Uniprot	GO - Molecular function	GO - Biological process	Keywords	Peptide.counts..all.	Peptide.counts..razor.unique.	Peptide.counts..unique.	Gene.names	Number.of.proteins	Peptides	Razor...unique.peptides	Unique.peptides	Sequence.coverage....	Unique...razor.sequence.coverage....	Unique.sequence.coverage....	Mol..weight..kDa.	Sequence.length	Sequence.lengths	Q.value	Score	Intensity
1	Firmicutes › Clostridia › Clostridiales › Peptococcaceae › Candidatus Desulforudis › Candidatus Desulforudis audaxviator	Firmicutes › Bacilli › Bacillales › Bacillaceae › Bacillus; Firmicutes › Clostridia › Clostridiales › Peptococcaceae › Candidatus Desulforudis ; Firmicutes › Clostridia › Clostridiales › Peptostreptococcaceae › Clostridioides	S-adenosylmethionine synthase	ATP binding, magnesium ion binding, methionine adenosyltransferase activity	S-adenosylmethionine biosynthetic process, one-carbon metabolic process	Amino-acid biosynthesis	3;3;2;2;2;2;2;2;2;2;2;2;2;2;2;2;2;2;2	3;3;2;2;2;2;2;2;2;2;2;2;2;2;2;2;2;2;2	1;1;1;1;1;1;1;1;1;1;1;1;1;1;1;1;1;1;1		19	3	3	1	7.1	7.1	3.8	42.767	395	395;397;399;399;399;399;399;399;399;399;399;399;399;399;399;399;399;399;405	0	22.73	185750000
2	Proteobacteria › Alphaproteobacteria › Rhizobiales › Brucellaceae › Brucella › Brucella melitensis › Brucella melitensis bv. 1	Alphaproteobacteria › Rhizobiales › Brucellaceae › Brucella ›	Leu/Ile/Val-binding protein homolog 1		amino acid transport	Amino-acid transport	2;2;2;2;2;2;2;2	2;2;2;2;2;2;2;2	2;2;2;2;2;2;2;2		8	2	2	2	3.5	3.5	3.5	39.386	371	371;371;371;371;371;371;371;371	0	12.771	83450000
3	Cyanobacteria › Nostocales › Nostocaceae › Nostoc › Nostoc punctiforme		ATP synthase subunit beta	ATP binding, proton-transporting ATP synthase activity	ATP synthesis coupled proton transport	ATP synthesis	9	9	3		1	9	9	3	27.8	27.8	8.7	51.858	482	482	0	220.65	1091600000
4	Cyanobacteria › Nostocales › Nostocaceae › Trichormus › Anabaena variabilis	Cyanobacteria › Nostocales › Nostocaceae › Trichormus; Cyanobacteria › Nostocales › Nostocaceae › Nostoc	ATP synthase subunit alpha	ATP binding, proton-transporting ATP synthase activity	ATP synthesis coupled proton transport	ATP synthesis	2;2;2	2;2;2	2;2;2		3	2	2	2	5.9	5.9	5.9	54.437	506	506;506;506	0	190.69	76164000
5	Cyanobacteria › Synechococcales › Synechococcaceae › Synechococcus › Synechococcus elongatus	Cyanobacteria › Synechococcales › Synechococcaceae › Synechococcus	ATP synthase subunit beta	ATP binding, proton-transporting ATP synthase activity	ATP synthesis coupled proton transport	ATP synthesis	5;5	2;2	1;1		2	5	2	1	14.3	4.3	2.5	52.213	484	484;484	0	11.684	113170000
6	Proteobacteria › Alphaproteobacteria › Rhizobiales › Phyllobacteriaceae › Chelativorans	Alphaproteobacteria › Rhizobiales › Phyllobacteriaceae › Chelativorans; Alphaproteobacteria › Rhizobiales › Phyllobacteriaceae › Mesorhizobium	ATP synthase subunit beta	ATP binding, proton-transporting ATP synthase activity	ATP synthesis coupled proton transport	ATP synthesis	5;3;2;2;2;2;2;2;2;2;2;2;2;2;2;2;2;2;2;2;2;2;2;2;2;2;2;2;2;2;2;2;2;1;1;1	4;3;1;1;1;2;2;1;1;2;2;2;2;2;2;2;1;1;2;2;2;1;1;1;1;1;1;1;1;1;1;1;1;1;1;1	1;1;0;0;0;0;0;0;0;0;0;0;0;0;0;0;0;0;0;0;1;0;0;0;0;0;0;0;0;0;0;0;0;1;1;1		36	5	4	1	14.1	10.6	2.5	55.002	519	519;477;471;471;472;474;474;475;475;476;476;476;476;476;476;477;478;478;480;480;482;484;504;505;509;517;521;521;521;521;521;521;521;556;556;559	0	60.106	331790000
7	Cyanobacteria/Melainabacteria group › Cyanobacteria › Nostocales › Nostocaceae › Trichormus › Anabaena variabilis	Cyanobacteria › Nostocales › Nostocaceae › Nostoc	ATP synthase subunit beta	ATP binding ,proton-transporting ATP synthase activity	ATP synthesis coupled proton transport	ATP synthesis	9;8;4;4;4;4	3;2;1;1;1;1	2;1;0;0;0;0		6	9	3	2	28.4	9.3	6.8	51.974	482	482;482;477;477;482;483	0	64.277	167220000
8	Eukaryota › Viridiplantae › Streptophyta › Mesostigmatophyceae › Mesostigmatales › Mesostigmataceae › Mesostigma	Eukaryota › Viridiplantae › Streptophyta › Embryophyta › Tracheophyta › Spermatophyta › Magnoliopsida › Liliopsida › Acoraceae › Acorus; Eukaryota › Viridiplantae › Streptophyta › Embryophyta › Tracheophyta › Spermatophyta › Magnoliopsida › Chloranthales › Chloranthaceae › Chloranthus; Eukaryota › Glaucocystophyceae › Cyanophoraceae › Cyanophora; Eukaryota › Euglenozoa › Euglenoida › Spirocuta › …	ATP synthase subunit alpha, chloroplastic	ATP binding, proton-transporting ATP synthase activity	ATP synthesis coupled proton transport	ATP synthesis	3;2;2;2;2;2;2;2;2;2;2;1;1;1;1;1;1;1;1;1;1;1;1;1;1;1;1;1;1;1;1;1;1;1;1;1;1;1;1;1;1;1;1;1;1;1;1;1;1;1;1;1;1;1;1;1;1;1;1;1;1;1;1;1;1;1;1;1;1;1;1;1;1;1;1;1;1;1;1;1;1;1;1;1;1;1;1;1;1;1;1;1;1;1;1;1;1;1;1;1;1;1;1;1;1;1;1;1;1;1;1;1;1;1;1;1;1;1;1;1;1;1;1;1;1;1;1;1;1;1;1;1;1;1;1;1;1;1;1;1;1;1;1;1;1;1;1;1;1;1;1;1;1;1;1;1;1;1;1;1;1;1;1;1;1;1;1;1;1;1;1;1;1;1;1;1;1;1;1;1;1;1;1;1;1;1;1;1;1;1;1;1;1;1;1;1;1;1;1;1…	3;2;2;2;2;2;2;2;2;2;2;1;1;1;1;1;1;1;1;1;1;1;1;1;1;1;1;1;1;1;1;1;1;1;1;1;1;1;1;1;1;1;1;1;1;1;1;1;1;1;1;1;1;1;1;1;1;1;1;1;1;1;1;1;1;1;1;1;1;1;1;1;1;1;1;1;1;1;1;1;1;1;1;1;1;1;1;1;1;1;1;1;1;1;1;1;1;1;1;1;1;1;1;1;1;1;1;1;1;1;1;1;1;1;1;1;1;1;1;1;1;1;1;1;1;1;1;1;1;1;1;1;1;1;1;1;1;1;1;1;1;1;1;1;1;1;1;1;1;1;1;1;1;1;1;1;1;1;1;1;1;1;1;1;1;1;1;1;1;1;1;1;1;1;1;1;1;1;1;1;1;1;1;1;1;1;1;1;1;1;1;1;1;1;1;1;1;1;1;1…	2;1;1;1;1;1;1;1;1;1;1;0;0;0;0;0;0;0;0;0;0;0;0;0;0;0;0;0;0;0;0;0;0;0;0;0;0;0;0;0;0;0;0;0;0;0;0;0;0;0;0;0;0;0;0;0;0;0;0;0;0;0;0;0;0;0;0;0;0;0;0;0;0;0;0;0;0;0;0;0;0;0;0;0;0;0;0;0;0;0;0;0;0;0;0;0;0;0;0;0;0;0;0;0;0;0;0;0;0;0;0;0;0;0;0;0;0;0;0;0;0;0;0;0;0;0;0;0;0;0;0;0;0;0;0;0;0;0;0;0;0;0;0;0;0;0;0;0;0;0;0;0;0;0;0;0;0;0;0;0;0;0;0;0;0;0;0;0;0;0;0;0;0;0;0;0;0;0;0;0;0;0;0;0;0;0;0;0;0;0;0;0;0;0;0;0;0;0;0;0…		643	3	3	2	8.1	8.1	5.5	54.167	505	505;505;506;507;507;507;507;507;507;507;507;438;481;494;494;495;497;498;499;500;500;500;500;500;500;500;501;501;501;501;501;501;501;501;501;501;501;501;501;501;501;501;501;501;501;501;501;501;502;502;502;502;502;502;502;502;502;502;502;502;502;502;502;502;502;502;502;502;502;502;502;502;502;502;502;502;502;502;502;502;502;502;502;502;502;502;502;502;502;502;502;502;502;502;502;502;502;502;502;502…	0	31.26	422660000
9	Cyanobacteria › Nostocales › Nostocaceae › Nostoc		Uncharacterized protein alr4550	porin activity	carbohydrate transport	Carbohydrate transport	2	2	2		1	2	2	2	4.7	4.7	4.7	60.58	575	575	0	14.379	20867000
10	Cyanobacteria › Synechococcales › Synechococcaceae › Synechococcus	Cyanobacteria › Synechococcales › Synechococcaceae › Synechococcus; Cyanobacteria › Synechococcales › Merismopediaceae › Synechocystis	Carbon dioxide-concentrating mechanism protein CcmK			Carbon fixation may be involved in the formation of the carboxysome, a polyhedral inclusion where RuBisCO is sequestered	4;2;2	4;2;2	3;1;1		3	4	4	3	52.7	52.7	42	12.033	112	112;102;111	0	69.852	953850000
11		Eukaryota › Amoebozoa › Discosea › Longamoebia › Centramoebida › Acanthamoebidae › Acanthamoeba; Amoebozoa › Mycetozoa › Myxogastria › Myxogastromycetidae › Physariida › Physaraceae › Physarum; Eukaryota › Amoebozoa › Mycetozoa › Dictyostelids › Dictyosteliales › Dictyosteliaceae › Dictyostelium; Eukaryota › Viridiplantae › Chlorophyta › Chlorophyceae › Chlamydomonadales › Chlamydomonadaceae › Ch…	Actin-1			Cell motility	11;10;9;9;8;7;7;7;6;6;6;6;5;5;5;5;5;5;5;5;5;5;5;5;5;5;4;4;4;4;4;4;4;4;4;4;4;3;3;3;3;3;3;3;3;3;3;3;3;3;3;3;2;2;2;2;2;2;2;1;1	11;10;9;9;8;7;7;7;6;6;6;6;5;5;5;5;5;5;5;5;5;5;5;5;5;5;4;4;4;4;4;4;4;4;4;4;4;3;3;3;3;3;3;3;3;3;3;3;3;3;3;3;2;2;2;2;2;2;2;1;1	2;2;2;2;2;1;1;1;1;1;1;1;1;1;1;1;1;1;1;1;1;1;1;1;1;1;1;1;1;1;1;1;1;1;1;1;1;1;1;1;1;1;1;1;1;2;1;1;1;1;1;1;1;1;1;1;1;1;1;1;1		61	11	11	2	40.5	40.5	6.4	41.675	375	375;376;376;376;376;358;377;377;376;377;377;377;195;332;336;336;336;374;377;377;377;377;377;377;377;377;336;336;336;337;339;376;376;377;377;377;377;336;336;357;376;376;376;376;376;377;377;377;377;377;380;381;375;375;376;385;376;376;376;376;376	0	318.44	9363900000
12	Cyanobacteria › Nostocales › Nostocaceae › Nostoc	Cyanobacteria › Nostocales › Nostocaceae › Nostoc	Thioredoxin 1	protein disulfide oxidoreductase activity	cell redox homeostasis, glycerol ether metabolic process	Cell redox homeostasis	2;2;1	2;2;1	2;2;1		3	2	2	2	24.3	24.3	24.3	11.72	107	107;107;107	0	166.6	416280000
13	Cyanobacteria › Synechococcales › Synechococcaceae › Synechococcus › Synechococcus elongatus		6-phosphogluconate dehydrogenase, decarboxylating	NADP binding, phosphogluconate dehydrogenase activity	D-gluconate metabolic process, pentose-phosphate shunt	Gluconate utilization, Pentose shunt	2;1;1;1;1;1;1;1;1;1;1;1;1;1;1;1;1;1;1;1;1	2;1;1;1;1;1;1;1;1;1;1;1;1;1;1;1;1;1;1;1;1	1;0;0;0;0;0;0;0;0;0;0;0;0;0;0;0;0;0;0;0;0	gntZ;gndA	21	2	2	1	4.2	4.2	2.1	51.073	471	471;468;468;468;468;468;468;468;468;472;472;479;480;482;483;484;488;537;468;469;486	0	12.273	260520000
14	Cyanobacteria › Nostocales › Nostocaceae › Nostoc	Cyanobacteria › Nostocales › Nostocaceae › Nostoc; Cyanobacteria › Nostocales › Nostocaceae › Trichormus; Cyanobacteria › Synechococcales › Merismopediaceae › Synechocystis; Cyanobacteria › Oscillatoriophycideae › Oscillatoriales › Cyanothecaceae › Cyanothece	D-fructose 1,6-bisphosphatase class 2/sedoheptulose 1,7-bisphosphatase	fructose 1,6-bisphospate 1-phosphatase activity, metal ion binding, sedoheptulose-bisphosphatase activity	gluconeogenesis, glycerol metabolic process, reductive pentose-phosphate cycle	Gluconeogenesis	2;2;2;2;1;1;1;1;1;1	2;2;2;2;1;1;1;1;1;1	2;2;2;2;1;1;1;1;1;1		10	2	2	2	7	7	7	36.737	345	345;345;345;345;345;345;345;346;347;348	0	37.588	398950000
15	Cyanobacteria › Oscillatoriophycideae › Oscillatoriales › Cyanothecaceae › Cyanothece	Cyanobacteria › Nostocales › Nostocaceae › Trichormus; Cyanobacteria › Oscillatoriophycideae › Oscillatoriales › Cyanothecaceae › Cyanothece; Cyanobacteria › Oscillatoriophycideae › Chroococcales › Microcystaceae › Microcystis; Cyanobacteria › Nostocales › Nostocaceae › Nostoc ; Cyanobacteria › Synechococcales › Prochloraceae › Prochlorococcus; Cyanobacteria › Synechococcales › Synechococcaceae ›…	Glucose-6-phosphate isomerase	glucose-6-phosphate isomerase activity	gluconeogenesis, glycolytic process	Gluconeogenesis, glycolysis	3;3;3;2;2;2;2;2;2;2;2;2;2;2;2;2;2;2;2;2;2;2;2;2;2;2;1;1;1;1;1;1;1;1;1;1	3;3;3;2;2;2;2;2;2;2;2;2;2;2;2;2;2;2;2;2;2;2;2;2;2;2;1;1;1;1;1;1;1;1;1;1	3;3;3;2;2;2;2;2;2;2;2;2;2;2;2;2;2;2;2;2;2;2;2;2;2;2;1;1;1;1;1;1;1;1;1;1	PGI1	36	3	3	3	6.3	6.3	6.3	57.479	526	526;528;528;524;524;526;526;527;527;527;527;527;528;528;528;529;529;531;532;532;532;532;533;551;551;613;529;529;529;529;530;530;530;530;532;532	0	18.646	144420000
16	Cyanobacteria › Synechococcales › Merismopediaceae › Synechocystis › Synechocystis sp. PCC 6803		Glutamine synthetase	ATP binding, glutamate-ammonia ligase activity	glutamine biosynthetic process, nitrogen utilization	Glutamine biosynthetic process	2	2	1		1	2	2	1	5.7	5.7	1.9	53.025	473	473	0	11.84	142830000
17	Cyanobacteria › Nostocales › Nostocaceae › Nostoc	Cyanobacteria › Nostocales › Nostocaceae › Nostoc; Cyanobacteria › Nostocales › Nostocaceae › Trichormus	Phosphoglycerate kinase	ATP binding, phosphoglycerate kinase activity	glycolytic process	Glycolysis	6;6;6;2;2;2;2;2;2;2;2;2;2;1;1;1;1;1;1;1;1;1;1;1;1;1;1;1;1;1;1	6;6;6;2;2;2;2;2;2;2;2;2;2;1;1;1;1;1;1;1;1;1;1;1;1;1;1;1;1;1;1	5;5;5;2;1;1;1;1;2;1;1;1;1;1;0;1;1;0;0;0;1;1;1;0;1;0;0;0;0;0;0		31	6	6	5	18.8	18.8	16.2	42.441	400	400;400;400;401;401;401;401;401;402;402;402;402;402;398;398;400;400;401;401;401;402;402;402;402;406;461;462;480;481;478;481	0	53.812	362530000
18	Cyanobacteria › Synechococcales › Prochloraceae › Prochlorococcus › Prochlorococcus marinus ›	Actinobacteria › Actinobacteria › Corynebacteriales › Nocardiaceae › Nocardia; Cyanobacteria › Synechococcales › Acaryochloridaceae › Acaryochloris; Cyanobacteria › Nostocales › Nostocaceae › Trichormus; Cyanobacteria › Synechococcales › Synechococcaceae › Thermosynechococcus Cyanobacteria › Oscillatoriophycideae › Oscillatoriales › Cyanothecaceae › Cyanothece ; Cyanobacteria › Gloeobacteria › Gl…	Photosystem I iron-sulfur center	4 iron, 4 sulfur cluster binding, electron transfer activity, metal ion binding	photosynthetic electron transport in photosystem I	Photosynthesis	2;2;2;2;2;2;2;2;2;2;2;2;2;2;2;2;2;2;2;2;2;2;2;2;2;2;2;2;2;2;2;2;2;2;2;2;2;2;2;2;2;2;1;1;1;1;1;1;1;1;1;1;1;1;1;1;1;1;1;1;1;1;1;1;1;1;1;1;1;1;1;1;1;1;1;1;1;1;1;1;1;1;1;1;1;1;1;1;1;1;1;1;1;1;1;1;1;1;1;1;1;1;1;1;1;1;1;1;1;1;1;1;1;1;1;1;1;1;1;1;1;1;1;1;1;1;1;1;1;1;1;1;1;1;1;1;1;1;1;1;1;1;1;1;1;1;1;1;1;1	2;2;2;2;2;2;2;2;2;2;2;2;2;2;2;2;2;2;2;2;2;2;2;2;2;2;2;2;2;2;2;2;2;2;2;2;2;2;2;2;2;2;1;1;1;1;1;1;1;1;1;1;1;1;1;1;1;1;1;1;1;1;1;1;1;1;1;1;1;1;1;1;1;1;1;1;1;1;1;1;1;1;1;1;1;1;1;1;1;1;1;1;1;1;1;1;1;1;1;1;1;1;1;1;1;1;1;1;1;1;1;1;1;1;1;1;1;1;1;1;1;1;1;1;1;1;1;1;1;1;1;1;1;1;1;1;1;1;1;1;1;1;1;1;1;1;1;1;1;1	2;2;2;2;2;2;2;2;2;2;2;2;2;2;2;2;2;2;2;2;2;2;2;2;2;2;2;2;2;2;2;2;2;2;2;2;2;2;2;2;2;2;1;1;1;1;1;1;1;1;1;1;1;1;1;1;1;1;1;1;1;1;1;1;1;1;1;1;1;1;1;1;1;1;1;1;1;1;1;1;1;1;1;1;1;1;1;1;1;1;1;1;1;1;1;1;1;1;1;1;1;1;1;1;1;1;1;1;1;1;1;1;1;1;1;1;1;1;1;1;1;1;1;1;1;1;1;1;1;1;1;1;1;1;1;1;1;1;1;1;1;1;1;1;1;1;1;1;1;1	psaC	150	2	2	2	32.1	32.1	32.1	8.8281	81	81;81;81;81;81;81;81;81;81;81;81;81;81;81;81;81;81;81;81;81;81;81;81;81;81;81;81;81;81;81;81;81;81;81;81;81;81;81;81;81;82;82;81;81;81;81;81;81;81;81;81;81;81;81;81;81;81;81;81;81;81;81;81;81;81;81;81;81;81;81;81;81;81;81;81;81;81;81;81;81;81;81;81;81;81;81;81;81;81;81;81;81;81;81;81;81;81;81;81;81;81;81;81;81;81;81;81;81;81;81;81;81;81;81;81;81;81;81;81;81;81;81;81;81;81;81;81;81;81;81;81;81;81;…	0	36.526	160110000
19	Cyanobacteria/Melainabacteria group › Cyanobacteria › Synechococcales › Synechococcaceae › Thermosynechococcus		C-phycocyanin alpha chain		oxidation-reduction process, photosynthesis, protein-chromophore linkage	Photosynthesis	2;1;1;1	2;1;1;1	2;1;1;1		4	2	2	2	17.3	17.3	17.3	17.443	162	162;21;108;163	0	19.708	78254000
20	Cyanobacteria › Oscillatoriophycideae › Chroococcales › Microcystaceae › Microcystis › Microcystis aeruginosa	Cyanobacteria › Synechococcales › Acaryochloridaceae › Acaryochloris; Cyanobacteria › Oscillatoriophycideae › Oscillatoriales › Cyanothecaceae › Cyanothece; Cyanobacteria › Oscillatoriophycideae › Chroococcales › Microcystaceae › Microcystis ; Cyanobacteria › Synechococcales › Synechococcaceae › Synechococcus	Elongation factor Tu	GTP binding, GTPase activity, translation elongation factor activity		Protein biosynthesis	4;2;2;2;2;2;2;2	3;1;1;1;1;1;1;1	2;1;1;1;1;1;1;1		8	4	3	2	13.2	9.5	6.6	44.918	409	409;399;409;409;409;409;409;410	0	46.319	98724000
21	Bacteroidetes › Cytophagia › Cytophagales › Hymenobacteraceae › Parahymenobacter		Elongation factor Tu	GTP binding, GTPase activity, translation elongation factor activity		Protein biosynthesis	5;2;2;2;2;2;2;2;2;2;2;2;2;2;2;2;2;2;2;2;2;2;2;2;2;2;2;2;2;2;2;2;2;2;2;2;2;2;2;2;2;2;2;2;2;2;1;1;1;1;1;1;1;1;1;1;1;1;1;1;1;1;1;1;1;1;1;1;1;1;1;1;1;1;1;1;1;1;1;1;1;1;1;1;1;1	2;1;1;1;1;0;1;1;1;1;1;1;1;1;1;1;1;1;1;1;1;1;1;1;1;1;1;1;1;1;1;1;1;1;1;1;1;1;1;1;1;1;0;1;1;1;1;1;1;1;1;1;1;1;1;1;1;1;1;1;1;1;1;1;1;1;1;1;1;1;1;1;1;1;1;1;1;1;1;1;1;1;1;1;1;1	1;0;0;0;0;0;0;0;0;0;0;0;0;0;0;0;0;0;0;0;0;0;0;0;0;0;0;0;0;0;0;0;0;0;0;0;0;0;0;0;0;0;0;0;0;0;0;0;0;0;0;0;0;0;0;0;0;0;0;0;0;0;0;0;0;0;0;0;0;0;0;0;0;0;0;0;0;0;0;0;0;0;0;0;0;0		86	5	2	1	17	7.6	3.3	43.038	395	395;391;391;391;394;395;395;395;395;395;395;395;395;395;395;395;395;395;395;395;395;395;395;395;395;395;395;396;397;397;397;397;397;397;397;397;397;397;397;397;397;397;399;407;409;419;395;395;395;398;398;398;398;398;398;398;398;398;398;398;398;398;398;398;398;398;398;398;398;398;398;398;398;398;398;398;398;398;398;398;398;398;398;398;399;408	0	13.787	134160000
22	Bacteroidetes › Cytophagia › Cytophagales › Cytophagaceae › Cytophaga › Cytophaga hutchinsonii; Bacteria › FCB group › Bacteroidetes/Chlorobi group › Bacteroidetes › Chitinophagia › Chitinophagales › Chitinophagaceae › Terrimonas	Bacteroidetes › Cytophagia › Cytophagales › Cytophagaceae › Cytophaga ;	Elongation factor Tu	GTP binding, GTPase activity, translation elongation factor activity		Protein biosynthesis	5;3	4;2	1;1		2	5	4	1	14.2	10.4	3	43.021	395	395;395	0	29.138	1088300000
23	Eukaryota › Viridiplantae › Chlorophyta › Ulvophyceae › Ulvophyceae incertae sedis › Oltmannsiellopsis	Eukaryota › Viridiplantae › Chlorophyta › Ulvophyceae › Ulvophyceae incertae sedis › Oltmannsiellopsis; Eukaryota › Rhizaria › Cercozoa › Chlorarachniophyceae › Gymnochlora; Eukaryota › Viridiplantae › Chlorophyta › Ulvophyceae › OUU clade › Ulotrichales › Ulotrichales incertae sedis › Tupiella, Eukaryota › Viridiplantae › Chlorophyta › Trebouxiophyceae › Chlorellales › Chlorellaceae › Chlorella …	Elongation factor Tu, chloroplastic	GTP binding, GTPase activity, translation elongation factor activity		Protein biosynthesis	4;2;2;2;2;1;1;1;1	2;1;1;1;1;1;1;1;1	2;1;1;1;1;1;1;1;1		9	4	2	2	12.2	4.4	4.4	44.649	410	410;363;409;409;410;401;403;452;452	0	20.322	189170000
24	Proteobacteria › Alphaproteobacteria › Sphingomonadales › Sphingomonadaceae › Zymomonas › Zymomonas mobilis › Zymomonas mobilis subsp. mobilis	Alphaproteobacteria › Rhizobiales › Bartonellaceae › Bartonella; Alphaproteobacteria › Rhizobiales › Bradyrhizobiaceae › Bradyrhizobium ; Alphaproteobacteria › Rhizobiales › Phyllobacteriaceae › Chelativorans; Alphaproteobacteria › Rhizobiales › Bradyrhizobiaceae › Nitrobacter ›; Alphaproteobacteria › Rhizobiales › Bradyrhizobiaceae › Oligotropha; Alphaproteobacteria › Sphingomonadales › Sphingom…	Elongation factor Tu	GTP binding, GTPase activity, translation elongation factor activity		Protein biosynthesis	4;3;3;3;3;3;3;3;3;3;3;3;3;3;2;2;2;2;2;2;2;2;1;1;1	2;1;1;1;1;1;1;1;1;1;1;1;1;1;1;1;1;1;1;1;1;1;1;1;1	1;0;0;0;0;0;0;0;0;0;0;0;0;0;0;0;0;0;0;0;0;0;0;0;0		25	4	2	1	13.1	6.8	2.8	43.095	397	397;391;391;391;391;391;391;391;396;396;396;396;396;396;391;391;391;396;396;396;396;396;397;397;397	0	41.063	148200000
25	Cyanobacteria › Synechococcales › Synechococcaceae › Thermosynechococcus › Thermosynechococcus elongatus	Cyanobacteria › Synechococcales › Merismopediaceae › Synechocystis	Chaperone protein dnaK2	ATP binding, unfolded protein binding	protein folding	Sress response, Chaperone	4;3;2;2;2;2;2;2;2;2;2;2;2;2;2;2;2;2;2;2;1;1;1;1;1;1;1;1;1;1;1;1;1;1;1;1;1;1;1;1;1	4;3;2;2;2;2;2;2;2;2;2;2;2;2;2;2;2;2;2;2;1;1;1;1;1;1;1;1;1;1;1;1;1;1;1;1;1;1;1;1;1	3;3;2;2;2;2;2;2;2;2;2;2;2;1;1;2;2;2;2;2;1;1;1;1;1;1;1;1;1;1;1;1;1;1;1;1;1;1;1;1;1		41	4	4	3	6.9	6.9	4.7	68.926	640	640;636;602;607;613;614;618;618;627;628;629;633;634;634;634;637;639;641;642;647;610;612;614;614;615;617;617;618;619;619;619;619;619;620;623;623;623;623;623;623;623	0	28.548	275660000
26	Cyanobacteria/Melainabacteria group › Cyanobacteria › Nostocales › Nostocaceae › Nostoc		DNA nickase	metal ion binding		Stress response	3	3	3		1	3	3	3	7.4	7.4	7.4	39.733	351	351	0	20.582	682430000
27	Actinobacteria › Actinobacteria › Corynebacteriales › Nocardiaceae › Nocardia › Nocardia farcinica	Actinobacteria › Corynebacteriales › Nocardiaceae › Nocardia › Nocardia farcinica; Actinobacteria › Actinobacteria › Corynebacteriales › Mycobacteriaceae › Mycolicibacterium	10 kDa chaperonin	ATP binding	protein folding	Stress response, Chaperone	2;2;2;2;1;1;1;1;1;1;1;1;1;1;1;1;1;1;1;1	2;2;2;2;1;1;1;1;1;1;1;1;1;1;1;1;1;1;1;1	2;2;2;2;1;1;1;1;1;1;1;1;1;1;1;1;1;1;1;1		20	2	2	2	26	26	26	10.804	100	100;100;100;100;99;99;99;100;100;100;100;100;100;100;100;100;100;100;100;100	0	13.857	142200000
28	Proteobacteria › Alphaproteobacteria › Rhodospirillales › Rhodospirillaceae › Magnetospirillum › Magnetospirillum magneticum		60 kDa chaperonin	ATP binding, unfolded protein binding	protein refolding	Stress response, Chaperone	2;1;1;1;1;1;1;1;1;1;1;1;1;1;1;1;1;1;1;1;1;1;1;1;1;1;1;1;1;1;1;1;1;1;1;1;1;1;1;1;1;1;1;1;1;1;1;1;1;1;1;1;1;1;1;1;1;1;1;1;1;1;1;1;1;1;1;1;1;1;1;1;1	2;1;1;1;1;1;1;1;1;1;1;1;1;1;1;1;1;1;1;1;1;1;1;1;1;1;1;1;1;1;1;1;1;1;1;1;1;1;1;1;1;1;1;1;1;1;1;1;1;1;1;1;1;1;1;1;1;1;1;1;1;1;1;1;1;1;1;1;1;1;1;1;1	2;1;1;1;1;1;1;1;1;1;1;1;1;1;1;1;1;1;1;1;1;1;1;1;1;1;1;1;1;1;1;1;1;1;1;1;1;1;1;1;1;1;1;1;1;1;1;1;1;1;1;1;1;1;1;1;1;1;1;1;1;1;1;1;1;1;1;1;1;1;1;1;1		73	2	2	2	5.3	5.3	5.3	57.845	552	552;539;539;539;540;542;542;542;542;542;542;542;542;542;542;542;544;544;544;544;544;545;545;545;545;545;545;545;546;546;546;546;546;546;546;546;546;546;546;546;546;546;546;546;546;546;546;546;547;547;547;547;547;547;547;547;547;547;547;547;547;547;547;548;548;548;549;549;550;550;551;552;554	0	193.98	177760000
29	Cyanobacteria › Synechococcales › Merismopediaceae › Synechocystis › Synechocystis sp. PCC 6803	Cyanobacteria › Synechococcales › Synechococcaceae › Synechococcus; Cyanobacteria › Synechococcales › Merismopediaceae › Synechocystis; Cyanobacteria › Synechococcales › Synechococcaceae › Thermosynechococcus ; Cyanobacteria › Oscillatoriophycideae › Oscillatoriales › Microcoleaceae › Trichodesmium	60 kDa chaperonin 1	ATP binding, unfolded protein binding	de novo protein folding, protein refolding	Stress response, prevents misfolding and promotes the refolding and proper assembly of unfolded polypeptieds generated under stress conditions. Induction by stress conditions e.g. Heat shock	2;2;2;2;2;2;2;2;2;2;2;1;1;1;1;1;1;1;1;1;1;1;1;1;1;1;1;1;1;1;1;1;1;1;1;1;1;1;1;1;1;1;1;1;1;1;1;1;1;1;1;1;1;1;1;1;1;1;1;1;1;1;1;1;1;1;1;1;1;1;1;1;1;1;1;1;1;1;1	2;2;2;2;2;2;2;2;2;2;2;1;1;1;1;1;1;1;1;1;1;1;1;1;1;1;1;1;1;1;1;1;1;1;1;1;1;1;1;1;1;1;1;1;1;1;1;1;1;1;1;1;1;1;1;1;1;1;1;1;1;1;1;1;1;1;1;1;1;1;1;1;1;1;1;1;1;1;1	2;2;2;2;2;2;2;2;2;2;2;1;1;1;1;1;1;1;1;1;1;1;1;1;1;1;1;1;1;1;1;1;1;1;1;1;1;1;1;1;1;1;1;1;1;1;1;1;1;1;1;1;1;1;1;1;1;1;1;1;1;1;1;1;1;1;1;1;1;1;1;1;1;1;1;1;1;1;1		79	2	2	2	2.3	2.3	2.3	57.278	531	531;537;541;543;544;544;544;544;544;545;545;528;528;529;530;534;534;536;537;541;541;541;541;542;542;542;542;543;543;543;543;543;544;544;544;544;544;544;544;544;544;544;544;544;544;544;544;544;545;545;545;545;545;545;545;545;545;545;545;545;545;545;545;546;546;547;547;547;548;549;551;553;562;581;581;581;581;584;587	0	13.444	32400000
TP1_3	Taxonomy (first protein ID)	Taxonomy	Protein names, Uniprot	GO - Molecular function	GO - Biological process	Keywords	Peptide.counts..all.	Peptide.counts..razor.unique.	Peptide.counts..unique.	Gene.names	Number.of.proteins	Peptides	Razor...unique.peptides	Unique.peptides	Sequence.coverage....	Unique...razor.sequence.coverage....	Unique.sequence.coverage....	Mol..weight..kDa.	Sequence.length	Sequence.lengths	Q.value	Score	Intensity
1	Deltaproteobacteria › Desulfuromonadales › Desulfuromonadaceae › Pelobacter › Pelobacter propionicus	Alphaproteobacteria › Rhizobiales › Rhizobiaceae › Rhizobium/Agrobacterium group › Agrobacterium; Alphaproteobacteria › Rhizobiales › Brucellaceae › Brucella ; Alphaproteobacteria › Rhizobiales › Phyllobacteriaceae › Chelativorans, Alphaproteobacteria › Pelagibacterales › Pelagibacteraceae › Candidatus Pelagibacter; Alphaproteobacteria › Rhizobiales › Bradyrhizobiaceae › Rhodopseudomonas , Alphap…	ATP synthase subunit beta 2	ATP binding, proton-transporting ATP synthase activity	ATP synthesis coupled proton transport	ATP synthesis	2;2;2;2;2;2;2;2;2;2;2;2;2;2;2;2;2;2;2;2;1;1;1;1;1;1;1;1;1;1;1;1;1;1;1;1;1;1;1;1;1;1;1;1;1;1;1;1;1;1;1;1;1;1;1;1;1;1;1;1;1;1;1;1;1;1;1;1;1;1;1;1;1;1;1;1;1;1;1;1;1;1;1;1;1;1;1;1;1;1;1;1;1;1;1;1;1;1;1;1;1;1;1;1;1;1;1;1;1;1;1;1;1;1;1;1;1;1;1;1;1;1;1;1;1;1;1;1;1;1;1;1;1;1;1;1;1;1;1;1;1;1;1;1;1;1;1;1;1;1;1;1;1;1;1;1;1;1;1;1;1;1;1;1;1;1;1;1;1;1;1;1;1;1;1;1;1;1;1;1;1;1;1;1;1;1;1;1;1;1;1;1;1;1;1;1;1;1;1;1…	2;2;2;2;2;2;2;2;2;2;2;2;2;2;2;2;2;2;2;2;1;1;1;1;1;1;1;1;1;1;1;1;1;1;1;1;1;1;1;1;1;1;1;1;1;1;1;1;1;1;1;1;1;1;1;1;1;1;1;1;1;1;1;1;1;1;1;1;1;1;1;1;1;1;1;1;1;1;1;1;1;1;1;1;1;1;1;1;1;1;1;1;1;1;1;1;1;1;1;1;1;1;1;1;1;1;1;1;1;1;1;1;1;1;1;1;1;1;1;1;1;1;1;1;1;1;1;1;1;1;1;1;1;1;1;1;1;1;1;1;1;1;1;1;1;1;1;1;1;1;1;1;1;1;1;1;1;1;1;1;1;1;1;1;1;1;1;1;1;1;1;1;1;1;1;1;1;1;1;1;1;1;1;1;1;1;1;1;1;1;1;1;1;1;1;1;1;1;1;1…	2;2;2;2;2;2;2;2;2;2;2;2;2;2;2;2;2;2;2;2;1;1;1;1;1;1;1;1;1;1;1;1;1;1;1;1;1;1;1;1;1;1;1;1;1;1;1;1;1;1;1;1;1;1;1;1;1;1;1;1;1;1;1;1;1;1;1;1;1;1;1;1;1;1;1;1;1;1;1;1;1;1;1;1;1;1;1;1;1;1;1;1;1;1;1;1;1;1;1;1;1;1;1;1;1;1;1;1;1;1;1;1;1;1;1;1;1;1;1;1;1;1;1;1;1;1;1;1;1;1;1;1;1;1;1;1;1;1;1;1;1;1;1;1;1;1;1;1;1;1;1;1;1;1;1;1;1;1;1;1;1;1;1;1;1;1;1;1;1;1;1;1;1;1;1;1;1;1;1;1;1;1;1;1;1;1;1;1;1;1;1;1;1;1;1;1;1;1;1;1…	atpD;atpB;ATPsyn-beta;ATP2;atp2;Atp5b;ATP5B;atp-2	621	2	2	2	6.8	6.8	6.8	51.132	471	471;471;472;475;475;476;478;478;484;504;505;509;519;521;521;521;521;521;521;521;79;114;158;208;220;284;362;395;396;424;427;457;457;457;457;457;457;457;457;457;458;458;458;458;458;458;458;458;458;458;458;458;458;458;458;458;458;458;458;458;460;460;460;460;460;460;460;460;460;460;460;460;460;460;460;460;460;460;460;460;460;460;460;460;460;460;460;460;460;460;460;460;460;460;460;460;460;460;460;460;…	0	27.177	51026000
2	Cyanobacteria › Synechococcales › Synechococcaceae › Synechococcus		Carbon dioxide-concentrating mechanism protein CcmK			Carbon fixation. May be involved in the formation of the carboxysome, a polyhedral inclusion where RuBisCO is sequestered	2;1;1;1	2;1;1;1	2;1;1;1		4	2	2	2	32.1	32.1	32.1	12.033	112	112;102;103;111	0	20.582	12106000
3	Eukaryota › Amoebozoa › Discosea › Longamoebia › Centramoebida › Acanthamoebidae › Acanthamoeba,Acanthamoeba castellanii (Amoeba)	Amoebozoa › Discosea › Longamoebia › Centramoebida › Acanthamoebidae › Acanthamoeba, Eukaryota › Viridiplantae › Chlorophyta › Chlorophyceae › Chlamydomonadales › Chlamydomonadaceae › Chlamydomonas, Amoebozoa › Mycetozoa › Dictyostelids › Dictyosteliales › Dictyosteliaceae › Dictyostelium, Eukaryota › Amoebozoa › Mycetozoa › Myxogastria › Myxogastromycetidae › Physariida › Physaraceae › Physarum …	Actin-1	ATP binding		Cell motility	5;5;5;5;5;3;3;3;3;3;2;2;2;2;2;2;2;2;2;2;2;2;2;2;2;2;2;2;2;2;2;2;2;2;2;2;2;2;2;2;2;2;2;2;2;2;2;2;2;2;2;2;2;2;2;2;2;2;2;2;2;2;2;2;2;2;2;2;2;2;2;2;2;2;2;2;2;2;2;2;2;2;2;2;2;2;2;2;2;2;2;2;2;2;2;2;2;2;2;2;2;2;2;2;2;2;2;2;2;2;2;2;2;2;2;2;2;2;2;2;2;2;2;2;2;2;2;2;2;2;2;2;2;2;2;2;2;2;2;2;2;2;2;2;2;2;2;2;2;2;2;2;2;2;2;2;2;2;2;2;2;2;2;2;2;2;2;2;2;2;2;1;1;1;1;1;1;1;1;1;1;1;1;1;1;1;1;1;1;1;1;1;1;1;1;1;1;1;1;1…	5;5;5;5;5;3;3;3;3;3;2;2;2;2;2;2;2;2;2;2;2;2;2;2;2;2;2;2;2;2;2;2;2;2;2;2;2;2;2;2;2;2;2;2;2;2;2;2;2;2;2;2;2;2;2;2;2;2;2;2;2;2;2;2;2;2;2;2;2;2;2;2;2;2;2;2;2;2;2;2;2;2;2;2;2;2;2;2;2;2;2;2;2;2;2;2;2;2;2;2;2;2;2;2;2;2;2;2;2;2;2;2;2;2;2;2;2;2;2;2;2;2;2;2;2;2;2;2;2;2;2;2;2;2;2;2;2;2;2;2;2;2;2;2;2;2;2;2;2;2;2;2;2;2;2;2;2;2;2;2;2;2;2;2;2;2;2;2;2;2;2;1;1;1;1;1;1;1;1;1;1;1;1;1;1;1;1;1;1;1;1;1;1;1;1;1;1;1;1;1…	3;3;3;3;3;2;1;1;1;1;0;0;1;0;1;1;1;1;1;1;1;0;0;0;0;1;0;0;0;0;0;0;0;0;0;0;0;0;0;0;0;0;0;0;0;0;0;0;0;0;0;0;0;0;0;0;0;0;0;0;0;0;0;0;0;1;1;0;0;0;0;0;0;0;0;0;0;0;0;0;0;0;0;0;0;0;0;0;0;0;0;0;0;0;0;0;0;0;0;0;0;0;0;0;0;0;0;0;0;0;0;0;0;0;0;0;0;0;0;0;0;0;0;0;0;0;0;1;1;0;0;2;1;1;1;1;1;1;1;1;0;0;1;0;0;0;0;0;0;0;0;0;0;0;0;0;0;0;0;0;0;0;0;0;0;0;0;1;1;1;1;0;0;0;0;0;0;1;1;1;1;1;0;0;0;0;0;0;0;0;1;0;0;0;0;0;0;0;0;0…		294	5	5	3	19.7	19.7	12	41.675	375	375;376;376;376;376;358;375;375;377;377;140;164;195;327;332;336;336;336;336;336;339;361;371;372;373;374;374;375;375;375;375;375;375;375;375;375;375;375;375;375;375;375;375;375;375;375;375;375;375;375;375;375;375;375;375;375;375;375;375;375;375;375;375;375;375;376;376;376;376;376;376;376;376;376;376;376;376;376;376;376;376;376;376;376;376;376;376;376;376;376;376;376;376;376;376;376;376;376;376;376…	0	259.77	375130000
4	Alphaproteobacteria › Rhodobacterales › Rhodobacteraceae › Rhodobacter , Rhodobacter sphaeroides (Rhodopseudomonas sphaeroides)	Alphaproteobacteria › Rhodobacterales › Rhodobacteraceae › Rhodobacter	Acyl carrier protein	acyl carrier activity, phosphopantetheine binding		Fatty acid biosynthesis. Carrier of the growing fatty acid chain in fatty acid biosynthesis. Involved in the fatty acid biosynthesis, which is part of Lipid metabolism.	2;2;2;2;2;1;1;1	2;2;2;2;2;1;1;1	2;2;2;2;2;1;1;1		8	2	2	2	28.6	28.6	28.6	7.6734	70	70;77;77;77;77;77;77;78	0	11.725	46589000
5	Bacteroidetes › Cytophagia › Cytophagales › Hymenobacteraceae › Parahymenobacter, Parahymenobacter ocellatus (Hymenobacter ocellatus)		Elongation factor Tu	GTP binding, GTPase activity, translation elongation factor activity		Protein biosynthesis	3;1;1;1	3;1;1;1	3;1;1;1		4	3	3	3	10.6	10.6	10.6	43.038	395	395;395;395;395	0	46.446	41612000
6	Alphaproteobacteria › Rhodobacterales › Rhodobacteraceae › Paracoccus Paracoccus denitrificans		Putative dehydrogenase XoxF	calcium ion binding, oxidoreductase activity, acting on CH-OH group of donors			2	2	2		1	2	2	2	3.5	3.5	3.5	65.158	600	600	0	11.612	106000000
TP2_1	Taxonomy (first protein ID)	Taxonomy	Protein names, Uniprot	GO - Molecular function	GO - Biological process	Keywords	Peptide.counts..all.	Peptide.counts..razor.unique.	Peptide.counts..unique.	Gene.names	Number.of.proteins	Peptides	Razor...unique.peptides	Unique.peptides	Sequence.coverage....	Unique...razor.sequence.coverage....	Unique.sequence.coverage....	Mol..weight..kDa.	Sequence.length	Sequence.lengths	Q.value	Score	Intensity
1	Cyanobacteria › Nostocales › Nostocaceae › Trichormus › Anabaena variabilis	Cyanobacteria › Nostocales › Nostocaceae › Trichormus ›, Cyanobacteria › Nostocales › Nostocaceae › Nostoc	ATP synthase subunit beta	ATP binding, proton-transporting ATP synthase activity	ATP synthesis coupled proton transport	ATP synthesis	3;3;2	3;3;2	2;2;1		3	3	3	2	8.7	8.7	5.8	51.974	482	482;482;482	0	23.716	208690000
2	Cyanobacteria › Oscillatoriophycideae › Oscillatoriales › Microcoleaceae › Trichodesmium › Trichodesmium erythraeum		ATP synthase subunit alpha	ATP binding, proton-transporting ATP synthase activity	ATP synthesis coupled proton transport	ATP synthesis	2;1;1;1;1;1;1;1;1;1;1;1;1;1;1;1;1;1;1;1;1;1;1;1;1;1;1;1;1;1;1;1;1;1;1;1;1;1;1;1;1;1;1;1;1;1;1;1;1;1;1;1;1;1;1;1;1;1;1;1;1;1;1;1;1;1;1;1;1;1;1;1;1;1;1;1;1;1;1;1;1;1;1;1;1;1;1;1;1;1;1;1;1;1;1;1;1;1;1;1;1;1;1;1;1;1;1;1;1;1;1;1;1;1;1;1;1;1;1;1;1;1;1;1;1;1;1;1;1;1;1;1;1;1;1;1;1;1;1;1;1;1;1;1;1;1;1;1;1;1;1;1;1;1;1;1;1;1;1;1;1;1;1;1;1;1;1;1;1;1;1;1;1;1;1;1;1;1;1;1;1;1;1;1;1;1;1;1;1;1;1;1;1;1;1;1;1;1;1;1…	2;1;1;1;1;1;1;1;1;1;1;1;1;1;1;1;1;1;1;1;1;1;1;1;1;1;1;1;1;1;1;1;1;1;1;1;1;1;1;1;1;1;1;1;1;1;1;1;1;1;1;1;1;1;1;1;1;1;1;1;1;1;1;1;1;1;1;1;1;1;1;1;1;1;1;1;1;1;1;1;1;1;1;1;1;1;1;1;1;1;1;1;1;1;1;1;1;1;1;1;1;1;1;1;1;1;1;1;1;1;1;1;1;1;1;1;1;1;1;1;1;1;1;1;1;1;1;1;1;1;1;1;1;1;1;1;1;1;1;1;1;1;1;1;1;1;1;1;1;1;1;1;1;1;1;1;1;1;1;1;1;1;1;1;1;1;1;1;1;1;1;1;1;1;1;1;1;1;1;1;1;1;1;1;1;1;1;1;1;1;1;1;1;1;1;1;1;1;1;1…	2;1;1;1;1;1;1;1;1;1;1;1;1;1;1;1;1;1;1;1;1;1;1;1;1;1;1;1;1;1;1;1;1;1;1;1;1;1;1;1;1;1;1;1;1;1;1;1;1;1;1;1;1;1;1;1;1;1;1;1;1;1;1;1;1;1;1;1;1;1;1;1;1;1;1;1;1;1;1;1;1;1;1;1;1;1;1;1;1;1;1;1;1;1;1;1;1;1;1;1;1;1;1;1;1;1;1;1;1;1;1;1;1;1;1;1;1;1;1;1;1;1;1;1;1;1;1;1;1;1;1;1;1;1;1;1;1;1;1;1;1;1;1;1;1;1;1;1;1;1;1;1;1;1;1;1;1;1;1;1;1;1;1;1;1;1;1;1;1;1;1;1;1;1;1;1;1;1;1;1;1;1;1;1;1;1;1;1;1;1;1;1;1;1;1;1;1;1;1;1…	atpA;atp1;H28O16.1;atp5a;ATP1;blw;Atp5a1;ATP5A1	646	2	2	2	5.7	5.7	5.7	54.358	505	505;438;481;494;494;495;497;498;499;500;500;500;500;500;500;500;501;501;501;501;501;501;501;501;501;501;501;501;501;501;501;501;501;501;501;501;501;501;502;502;502;502;502;502;502;502;502;502;502;502;502;502;502;502;502;502;502;502;502;502;502;502;502;502;502;502;502;502;502;502;502;502;502;502;502;502;502;502;502;502;502;502;502;502;502;502;502;502;502;502;502;502;502;502;502;502;502;502;502;502…	0	18.081	32550000
3	Cyanobacteria › Nostocales › Nostocaceae › Nostoc	Cyanobacteria › Nostocales › Nostocaceae › Nostoc , Cyanobacteria › Nostocales › Nostocaceae › Trichormus › Anabaena variabilis	D-fructose 1,6-bisphosphatase class 2/sedoheptulose 1,7-bisphosphatase	fructose 1,6-bisphosphate 1-phosphatase activity, metal ion binding, sedoheptulose-bisphosphatase activity	gluconeogenesis, glycerol metabolic process, reductive pentose-phosphate cycle	Calvin cycle, Carbohydrate metabolism	2;2;1;1	2;2;1;1	2;2;1;1		4	2	2	2	7.5	7.5	7.5	36.737	345	345;345;345;345	0	27.68	94843000
4	Eukaryota › Viridiplantae › Streptophyta › Embryophyta › Bryophyta › Bryophytina › Bryopsida › Funariidae › Funariales › Funariaceae › Physcomitrella patens (Moss)	Eukaryota › Viridiplantae › Streptophyta › Embryophyta › Bryophyta › Bryophytina › Bryopsida › Dicranidae › Grimmiales › Ptychomitriaceae › Ptychomitrium, Eukaryota › Viridiplantae › Streptophyta › Embryophyta › Tracheophyta › Spermatophyta › Magnoliopsida › eudicotyledons › Gunneridae › Pentapetalae › Caryophyllales › Droseraceae › Drosera , Eukaryota › Viridiplantae › Streptophyta › Streptophyt…	Ribulose bisphosphate carboxylase large chain	magnesium ion binding, monooxygenae activity, ribulose-bisphosphate carboxylase activity	photorespiration, reductive pentose-phosphat cycle	Calvin cycle, Carbon dioxide fixation, Photorespiration, Photosynthesis	3;2;2;2;2;2;1;1;1;1;1;1;1;1;1;1;1;1;1;1;1;1;1;1;1;1;1;1;1;1;1;1;1;1;1;1;1;1;1;1;1;1;1;1;1;1;1;1;1;1;1;1;1;1;1;1;1;1;1;1;1;1;1;1;1;1;1;1;1;1;1;1;1;1;1;1;1;1;1;1;1;1;1;1;1;1;1;1;1;1;1;1;1;1;1;1;1;1;1;1;1;1;1;1;1;1;1;1;1;1;1;1;1;1;1;1;1;1;1;1;1;1;1;1;1;1;1;1;1;1;1;1;1;1;1;1;1;1;1;1;1;1;1;1;1;1;1;1;1;1;1;1;1;1;1;1;1;1;1;1;1;1;1;1;1;1;1;1;1;1;1;1;1;1;1;1;1;1;1;1;1;1;1;1;1;1;1;1;1;1;1;1;1;1;1;1;1;1;1;1…	3;2;2;2;2;2;1;1;1;1;1;1;1;1;1;1;1;1;1;1;1;1;1;1;1;1;1;1;1;1;1;1;1;1;1;1;1;1;1;1;1;1;1;1;1;1;1;1;1;1;1;1;1;1;1;1;1;1;1;1;1;1;1;1;1;1;1;1;1;1;1;1;1;1;1;1;1;1;1;1;1;1;1;1;1;1;1;1;1;1;1;1;1;1;1;1;1;1;1;1;1;1;1;1;1;1;1;1;1;1;1;1;1;1;1;1;1;1;1;1;1;1;1;1;1;1;1;1;1;1;1;1;1;1;1;1;1;1;1;1;1;1;1;1;1;1;1;1;1;1;1;1;1;1;1;1;1;1;1;1;1;1;1;1;1;1;1;1;1;1;1;1;1;1;1;1;1;1;1;1;1;1;1;1;1;1;1;1;1;1;1;1;1;1;1;1;1;1;1;1…	1;1;0;1;1;0;0;0;0;0;0;0;0;0;0;0;0;0;0;0;0;0;0;0;0;0;0;0;0;0;0;0;0;0;0;0;0;0;0;0;0;0;0;0;0;0;0;0;0;0;0;0;0;0;0;0;0;0;0;0;0;0;0;0;0;0;0;0;0;0;0;0;0;0;0;0;0;0;0;0;0;0;0;0;0;0;0;0;0;0;0;0;0;0;0;0;0;0;0;0;0;0;0;0;0;0;0;0;0;0;0;0;0;0;0;0;0;0;0;0;0;0;0;0;0;0;0;0;0;0;0;0;0;0;0;0;0;0;0;0;0;0;0;0;0;0;0;0;0;0;0;0;0;0;0;0;0;0;0;0;0;0;0;0;0;0;0;0;0;0;0;0;0;0;0;0;0;0;0;0;0;0;0;0;0;0;0;0;0;0;0;0;0;0;0;0;0;0;0;0…		419	3	3	1	6.7	6.7	2.3	52.704	475	475;440;466;475;475;475;253;394;394;394;394;394;394;394;394;394;414;415;416;418;421;421;435;436;436;441;441;441;441;441;441;441;441;441;441;441;441;443;443;443;443;443;443;443;443;443;443;443;444;444;444;445;446;447;447;447;448;448;449;449;449;449;449;450;450;451;453;453;453;453;453;453;453;453;453;453;453;453;453;453;453;453;455;455;455;455;455;455;455;455;455;455;455;455;455;455;455;455;455;455…	0	20.626	62283000
5	Firmicutes › Clostridia › Clostridiales › Peptococcaceae › Desulfotomaculum › Desulfotomaculum reducens		S-adenosylmethionine synthase	ATP binding, magnesium ion binding, methionine adenosyltransferase activity	S-adenosylmethionine biosynthetic process, one-carbon metabolic process	One-carbon metabolic process, Pathway: S-adenosyl-L-methionine biosynthesis Catalyzes the formation of S-adenosylmethionine from methionine and ATP	3;1;1;1;1;1;1;1;1;1;1;1;1;1;1;1;1;1;1;1;1;1;1;1;1;1;1;1;1;1;1;1;1;1;1;1;1;1;1;1;1;1;1;1;1;1;1;1;1;1;1;1;1;1;1;1;1;1;1;1;1;1;1;1;1;1;1;1;1;1;1;1;1;1;1;1;1;1;1	3;1;1;1;1;1;1;1;1;1;1;1;1;1;1;1;1;1;1;1;1;1;1;1;1;1;1;1;1;1;1;1;1;1;1;1;1;1;1;1;1;1;1;1;1;1;1;1;1;1;1;1;1;1;1;1;1;1;1;1;1;1;1;1;1;1;1;1;1;1;1;1;1;1;1;1;1;1;1	1;1;1;1;1;1;1;1;1;1;1;1;1;1;1;1;1;1;1;1;1;1;1;1;1;1;1;1;1;1;1;1;1;1;1;1;1;1;1;1;1;1;1;1;1;1;1;1;1;1;1;1;1;1;1;1;1;1;1;1;1;1;1;1;1;1;1;1;1;1;1;1;1;1;1;1;1;1;1		79	3	3	1	10.6	10.6	3.8	42.91	397	397;234;360;366;387;389;390;390;390;390;390;390;390;390;390;390;390;390;391;391;392;392;392;393;393;393;393;393;393;393;393;393;393;393;393;393;393;393;393;393;393;393;393;393;393;393;393;393;393;394;394;394;394;394;394;395;395;395;395;396;396;396;396;396;396;396;396;396;396;396;396;419;424;429;441;390;393;393;393	0	20.711	115780000
6	Cyanobacteria › Synechococcales › Prochloraceae › Prochlorococcus › Prochlorococcus marinus › Prochlorococcus marinus subsp. pastoris	Cyanobacteria › Synechococcales › Acaryochloridaceae › Acaryochloris, Cyanobacteria › Nostocales › Nostocaceae › Trichormus , Cyanobacteria › Oscillatoriophycideae › Oscillatoriales › Cyanothecaceae › Cyanothece, Cyanobacteria › Gloeobacteria › Gloeobacterales › Gloeobacteraceae › Gloeobacter, Cyanobacteria › Nostocales › Hapalosiphonaceae › Mastigocladus, Cyanobacteria › Nostocales › Rivulariace…	Photosystem I iron-sulfur center	4 iron, 4 sulfur cluster binding, electron transfer activity, metal ion binding	photosynthetic electron transport in photosystem I	Photosynthesis	2;2;2;2;2;2;2;2;2;2;2;2;2;2;2;2;2;2;2;2;2;2;2;2;2;2;2;2;2;2;2;2;2;2;2;2;2;2;2;2;2;2;1;1;1;1;1;1;1;1;1;1;1;1;1;1;1;1;1;1;1;1;1;1;1;1;1;1;1;1;1;1;1;1;1;1;1;1;1;1;1;1;1;1;1;1;1;1;1;1;1;1;1;1;1;1;1;1;1;1;1;1;1;1;1;1;1;1;1;1;1;1;1;1;1;1;1;1;1;1;1;1;1;1;1;1;1;1;1;1;1;1;1;1;1;1;1;1;1;1;1;1;1;1;1;1;1;1;1;1	2;2;2;2;2;2;2;2;2;2;2;2;2;2;2;2;2;2;2;2;2;2;2;2;2;2;2;2;2;2;2;2;2;2;2;2;2;2;2;2;2;2;1;1;1;1;1;1;1;1;1;1;1;1;1;1;1;1;1;1;1;1;1;1;1;1;1;1;1;1;1;1;1;1;1;1;1;1;1;1;1;1;1;1;1;1;1;1;1;1;1;1;1;1;1;1;1;1;1;1;1;1;1;1;1;1;1;1;1;1;1;1;1;1;1;1;1;1;1;1;1;1;1;1;1;1;1;1;1;1;1;1;1;1;1;1;1;1;1;1;1;1;1;1;1;1;1;1;1;1	2;2;2;2;2;2;2;2;2;2;2;2;2;2;2;2;2;2;2;2;2;2;2;2;2;2;2;2;2;2;2;2;2;2;2;2;2;2;2;2;2;2;1;1;1;1;1;1;1;1;1;1;1;1;1;1;1;1;1;1;1;1;1;1;1;1;1;1;1;1;1;1;1;1;1;1;1;1;1;1;1;1;1;1;1;1;1;1;1;1;1;1;1;1;1;1;1;1;1;1;1;1;1;1;1;1;1;1;1;1;1;1;1;1;1;1;1;1;1;1;1;1;1;1;1;1;1;1;1;1;1;1;1;1;1;1;1;1;1;1;1;1;1;1;1;1;1;1;1;1	psaC	150	2	2	2	32.1	32.1	32.1	8.8281	81	81;81;81;81;81;81;81;81;81;81;81;81;81;81;81;81;81;81;81;81;81;81;81;81;81;81;81;81;81;81;81;81;81;81;81;81;81;81;81;81;82;82;81;81;81;81;81;81;81;81;81;81;81;81;81;81;81;81;81;81;81;81;81;81;81;81;81;81;81;81;81;81;81;81;81;81;81;81;81;81;81;81;81;81;81;81;81;81;81;81;81;81;81;81;81;81;81;81;81;81;81;81;81;81;81;81;81;81;81;81;81;81;81;81;81;81;81;81;81;81;81;81;81;81;81;81;81;81;81;81;81;81;81;…	0	31.632	57115000
7	Bacteroidetes › Cytophagia › Cytophagales › Hymenobacteraceae › Parahymenobacter ocellatus	Bacteroidetes › Cytophagia › Cytophagales › Hymenobacteraceae › Parahymenobacter, Bacteroidetes › Cytophagia › Cytophagales › Cytophagaceae › Cytophaga , Bacteroidetes › Cytophagia › Cytophagales › Amoebophilaceae › Candidatus Amoebophilus, Bacteroidetes › Flavobacteriia › Flavobacteriales › Flavobacteriaceae › Flavobacterium	Elongation factor Tu	GTP binding, GTPase activity, translation elongation factor activity		Protein biosynthesis	6;2;2;2	6;2;2;2	5;1;1;1		4	6	6	5	18.2	18.2	14.4	43.038	395	395;395;395;395	0	72.776	439160000
8	Cyanobacteria › Synechococcales › Synechococcaceae › Thermosynechococcus › Thermosynechococcus elongatus	Alphaproteobacteria › Pelagibacterales › Pelagibacteraceae › Candidatus Pelagibacter, Cyanobacteria › Nostocales › Nostocaceae › Nostoc , Cyanobacteria › Synechococcales › Synechococcaceae › Synechococcus Cyanobacteria › Synechococcales › Merismopediaceae › Synechocystis Cyanobacteria › Synechococcales › Synechococcaceae › Thermosynechococcus Deltaproteobacteria › Desulfobacterales › Desulfobacte…	Chaperone protein dnaK2	ATP binding, unfolded protein binding,	protein folding	Stress response. Chaperone, induction by stress conditions e.g. Heat shock	3;2;2;2;2;2;2;2;2;2;1;1;1;1;1;1;1;1;1;1;1;1;1;1;1;1;1;1;1;1;1;1;1;1;1;1;1;1;1;1;1;1;1;1;1;1;1;1;1;1;1;1;1;1;1;1;1;1;1;1;1;1;1;1;1;1;1;1;1;1;1;1;1;1;1;1;1;1;1;1;1;1;1;1;1;1;1;1;1;1;1;1;1;1;1;1;1;1;1;1;1;1;1;1;1;1;1;1;1;1;1;1;1;1;1;1;1;1;1;1;1;1;1;1;1;1;1;1;1;1;1;1;1;1;1;1;1;1;1;1;1;1;1;1;1;1;1;1;1;1;1;1;1;1;1;1;1;1;1;1;1;1;1;1;1;1;1;1;1;1;1;1;1;1;1;1;1;1;1;1;1;1;1;1;1;1;1;1;1;1;1;1;1;1;1;1;1;1;1;1…	3;2;2;2;2;2;2;2;2;2;1;1;1;1;1;1;1;1;1;1;1;1;1;1;1;1;1;1;1;1;1;1;1;1;1;1;1;1;1;1;1;1;1;1;1;1;1;1;1;1;1;1;1;1;1;1;1;1;1;1;1;1;1;1;1;1;1;1;1;1;1;1;1;1;1;1;1;1;1;1;1;1;1;1;1;1;1;1;1;1;1;1;1;1;1;1;1;1;1;1;1;1;1;1;1;1;1;1;1;1;1;1;1;1;1;1;1;1;1;1;1;1;1;1;1;1;1;1;1;1;1;1;1;1;1;1;1;1;1;1;1;1;1;1;1;1;1;1;1;1;1;1;1;1;1;1;1;1;1;1;1;1;1;1;1;1;1;1;1;1;1;1;1;1;1;1;1;1;1;1;1;1;1;1;1;1;1;1;1;1;1;1;1;1;1;1;1;1;1;1…	3;2;2;2;2;2;2;2;2;2;1;1;1;1;1;1;1;1;1;1;1;1;1;1;1;1;1;1;1;1;1;1;1;1;1;1;1;1;1;1;1;1;1;1;1;1;1;1;1;1;1;1;1;1;1;1;1;1;1;1;1;1;1;1;1;1;1;1;1;1;1;1;1;1;1;1;1;1;1;1;1;1;1;1;1;1;1;1;1;1;1;1;1;1;1;1;1;1;1;1;1;1;1;1;1;1;1;1;1;1;1;1;1;1;1;1;1;1;1;1;1;1;1;1;1;1;1;1;1;1;1;1;1;1;1;1;1;1;1;1;1;1;1;1;1;1;1;1;1;1;1;1;1;1;1;1;1;1;1;1;1;1;1;1;1;1;1;1;1;1;1;1;1;1;1;1;1;1;1;1;1;1;1;1;1;1;1;1;1;1;1;1;1;1;1;1;1;1;1;1…		239	3	3	3	6.1	6.1	6.1	68.926	640	640;627;633;634;634;636;637;639;642;647;32;257;503;516;602;602;607;608;608;611;613;614;614;614;615;616;616;616;617;618;618;618;618;619;619;620;620;620;621;621;621;627;627;627;627;627;627;628;628;629;630;630;630;630;630;631;631;631;631;631;631;631;631;632;632;632;632;632;632;632;632;632;632;633;633;633;633;633;633;633;633;633;634;634;634;634;634;634;635;635;635;635;635;635;635;635;635;635;635;635;…	0	21.3	91138000
TP2_2	Taxonomy (first protein ID)	Taxonomy	Protein names, Uniprot	GO - Molecular function	GO - Biological process	Keywords	Peptide.counts..all.	Peptide.counts..razor.unique.	Peptide.counts..unique.	Gene.names	Number.of.proteins	Peptides	Razor...unique.peptides	Unique.peptides	Sequence.coverage....	Unique...razor.sequence.coverage....	Unique.sequence.coverage....	Mol..weight..kDa.	Sequence.length	Sequence.lengths	Q.value	Score	Intensity
1	Cyanobacteria › Nostocales › Nostocaceae › Nostoc › Nostoc punctiforme		ATP synthase subunit beta	ATP binding, proton-transporting ATP synthase activity	ATP synthesis coupled proton transport	ATP synthesis	3;1;1	3;1;1	3;1;1		3	3	3	3	8.5	8.5	8.5	51.858	482	482;482;482	0	27.092	89594000
2	Cyanobacteria › Nostocales › Nostocaceae › Nostoc › Nostoc punctiforme		ATP synthase subunit alpha	ATP binding, proton-transporting ATP synthase activity	ATP synthesis coupled proton transport	ATP synthesis	2;1;1;1;1;1;1;1;1;1	2;1;1;1;1;1;1;1;1;1	2;1;1;1;1;1;1;1;1;1		10	2	2	2	5.5	5.5	5.5	54.495	506	506;502;503;506;506;515;515;515;515;515	0	18.498	37688000
3	Cyanobacteria › Nostocales › Nostocaceae › Nostoc	Cyanobacteria › Nostocales › Nostocaceae › Nostoc	D-fructose 1,6-bisphosphatase class 2/sedoheptulose 1,7-bisphosphatase	fructose 1,6-bisphospate 1-phosphatase activity, metal ion binding, sedoheptulose-bisphosphatase activity	gluconeogenesis, glycerol metabolic process, reductive pentose-phosphate cycle	Calvin cycle, Carbohydrate metabolism	2;2;1;1	2;2;1;1	2;2;1;1		4	2	2	2	7.5	7.5	7.5	36.737	345	345;345;345;345	0	43.263	135600000
4	Cyanobacteria › Synechococcales › Merismopediaceae › Synechocystis › Synechocystis sp. PCC 6803		Carbon dioxide-concentrating mechanism protein CcmK homolog 2			Carbon fixation. May be involved in the formation of the carboxysome, a polyhedral inclusion where RuBisCO is sequestered	2	2	1		1	2	2	1	25.2	25.2	13.6	11.135	103	103	0	13.177	60402000
5	Eukaryota › Amoebozoa › Discosea › Longamoebia › Centramoebida › Acanthamoebidae › Acanthamoeba castellanii (Amoeba)	Eukaryota › Amoebozoa › Discosea › Longamoebia › Centramoebida › Acanthamoebidae › Acanthamoeba, Eukaryota › Amoebozoa › Mycetozoa › Myxogastria › Myxogastromycetidae › Physariida › Physaraceae › Physarum	Actin-1	ATP binding		Cell motility	11;10;9;9;8;7;7;7;5;5;5;5;5;4;4;4;4;4;4;4;4;4;4;4;4;4;4;4;4;4;3;3;3;3;3;3;3;3;3;3;3;3;3;3;3;3;3;2;2;2;2;2;2;2;2;2;2;2;2;2;2;2;2;1;1;1;1	11;10;9;9;8;7;7;7;5;5;5;5;5;4;4;4;4;4;4;4;4;4;4;4;4;4;4;4;4;4;3;3;3;3;3;3;3;3;3;3;3;3;3;3;3;3;3;2;2;2;2;2;2;2;2;2;2;2;2;2;2;2;2;1;1;1;1	3;3;3;3;2;2;1;1;2;2;1;1;1;1;1;1;1;1;1;1;1;1;1;1;1;1;1;1;1;1;1;1;1;1;1;1;1;1;1;1;1;3;1;1;1;1;1;1;1;1;1;1;1;1;1;1;1;1;1;2;1;1;1;1;1;1;1		67	11	11	3	38.7	38.7	9.3	41.675	375	375;376;376;376;376;358;377;377;374;376;377;377;377;195;331;332;336;336;336;376;376;376;377;377;377;377;377;377;377;377;336;336;336;337;339;376;376;376;376;376;376;377;377;377;377;377;377;336;336;357;375;375;376;376;377;377;377;380;381;385;376;376;376;375;376;376;380	0	323.31	6863700000
6	Gammaproteobacteria › Enterobacterales › Enterobacteriaceae › Salmonella › Salmonella enterica › Salmonella enterica I › Salmonella typhimurium	Alphaproteobacteria › Rhizobiales › Bradyrhizobiaceae › Bradyrhizobium, Gammaproteobacteria › Enterobacterales › Enterobacteriaceae › Salmonella , Gammaproteobacteria › Legionellales › Legionellaceae › Legionella ,Proteobacteria › Gammaproteobacteria › Pseudomonadales › Pseudomonadaceae › Pseudomonas , Gammaproteobacteria › Enterobacterales › Enterobacteriaceae › Escherichia ›	Aconitate hydratase A		citrate metabolic process, propionate metabolic process, methylcitrate cycle, tricarboxylici acid cycle	Fatty acids. Involved in the catabolism of short chain fatty acids via the tricarboxylic acid TCA (acetyl degradation route) and the 2-methylcitrate cycle I (propionate degradation route)	2;2;2;2;2	2;2;2;2;2	2;2;2;2;2	acnA	5	2	2	2	3	3	3	97.501	891	891;891;906;910;891	0	13.12	146890000
7	Firmicutes › Clostridia › Clostridiales › Peptococcaceae › Desulfotomaculum › Desulfotomaculum reducens		S-adenosylmethionine synthase	ATP binding, magnesium ion binding, methionine adenosyltransferase activity	S-adenosylmethionine biosynthetic process, one-carbon metabolic process	One-carbon metabolism	2;1;1;1;1;1;1;1;1;1;1;1;1;1;1;1;1;1;1;1;1;1;1;1;1;1;1;1;1;1;1;1;1;1;1;1;1;1;1;1;1;1;1;1;1;1;1;1;1;1;1;1;1;1;1;1;1;1;1;1;1;1;1;1;1;1;1;1;1;1;1;1;1;1;1;1;1;1;1	2;1;1;1;1;1;1;1;1;1;1;1;1;1;1;1;1;1;1;1;1;1;1;1;1;1;1;1;1;1;1;1;1;1;1;1;1;1;1;1;1;1;1;1;1;1;1;1;1;1;1;1;1;1;1;1;1;1;1;1;1;1;1;1;1;1;1;1;1;1;1;1;1;1;1;1;1;1;1	1;1;1;1;1;1;1;1;1;1;1;1;1;1;1;1;1;1;1;1;1;1;1;1;1;1;1;1;1;1;1;1;1;1;1;1;1;1;1;1;1;1;1;1;1;1;1;1;1;1;1;1;1;1;1;1;1;1;1;1;1;1;1;1;1;1;1;1;1;1;1;1;1;1;1;1;1;1;1	METK3;METK4;SAM1;SAM2	79	2	2	1	7.1	7.1	3.8	42.91	397	397;234;360;366;387;389;390;390;390;390;390;390;390;390;390;390;390;390;391;391;392;392;392;393;393;393;393;393;393;393;393;393;393;393;393;393;393;393;393;393;393;393;393;393;393;393;393;393;393;394;394;394;394;394;394;395;395;395;395;396;396;396;396;396;396;396;396;396;396;396;396;419;424;429;441;390;393;393;393	0	28.787	219820000
8	Cyanobacteria › Synechococcales › Synechococcaceae › Thermosynechococcus › Thermosynechococcus elongatus		C-phycocyanin alpha chain		oxidation-reduction process, photosynthesis, protein-chromophore linkage	Photosynthesis, Electron transport, Transport. Light-harvesting photosynthetic bile pigment-protein from the phycobiliprotein complex.	2;1;1	2;1;1	2;1;1		3	2	2	2	10.5	10.5	10.5	17.443	162	162;21;163	0	20.166	53554000
9	Cyanobacteria › Nostocales › Nostocaceae › Anabaena cylindrica		Allophycocyanin beta chain	oxidation-reduction process, photosynthesis, protein-chromophore linkage		Photosynthesis, Electron transport, Transport. Light-harvesting photosynthetic bile pigment-protein from the phycobiliprotein complex.	2;1;1	2;1;1	2;1;1		3	2	2	2	18.6	18.6	18.6	17.316	161	161;161;161	0	73.825	52110000
10	Bacteroidetes › Bacteroidia › Bacteroidales › Bacteroidaceae › Bacteroides › Bacteroides vulgatus	Bacteroidetes › Bacteroidia › Bacteroidales › Bacteroidaceae › Bacteroides	Elongation factor Tu	GTP binding, GTPase activity, translation elongation factor activity		Protein biosynthesis	4;3;3;3;2;2;2;2;2	3;2;2;2;1;1;1;1;1	2;2;2;2;1;1;1;0;1		9	4	3	2	14.7	10.9	6.1	43.563	394	394;394;394;394;391;391;391;395;395	0	35.624	166220000
11	Bacteroidetes › Cytophagia › Cytophagales › Amoebophilaceae › Candidatus Amoebophilus › Candidatus Amoebophilus asiaticus		Elongation factor Tu	GTP binding, GTPase activity, translation elongation factor activity		Protein biosynthesis	4	2	1		1	4	2	1	9.6	5.8	4.1	43.513	395	395	0	29.708	445530000
12	Bacteroidetes › Cytophagia › Cytophagales › Hymenobacteraceae › Parahymenobacter ocellatus (Hymenobacter ocellatus)	Bacteroidetes › Cytophagia › Cytophagales › Hymenobacteraceae › Parahymenobacter; Bacteroidetes/Chlorobi group › Bacteroidetes › Flavobacteriia › Flavobacteriales › Flavobacteriaceae › Flavobacterium	Elongation factor Tu	GTP binding, GTPase activity, translation elongation factor activity		Protein biosynthesis	6;2	6;2	3;0		2	6	6	3	16.2	16.2	6.8	43.038	395	395;395	0	121.51	643220000
13	Deltaproteobacteria › Myxococcales › Cystobacterineae › Anaeromyxobacteraceae › Anaeromyxobacter › Anaeromyxobacter dehalogenans	Deltaproteobacteria › Myxococcales › Cystobacterineae › Anaeromyxobacteraceae › Anaeromyxobacter, Deltaproteobacteria › Myxococcales › Cystobacterineae › Myxococcaceae › Myxococcus, Deltaproteobacteria › Desulfuromonadales › Desulfuromonadaceae › Pelobacter	Elongation factor Tu	GTP binding, GTPase activity, translation elongation factor activity		Protein biosynthesis	4;3;3;3;3;3;2;2;2;2;2;2;2;2;2;2;2;1;1;1	2;1;1;1;1;1;1;1;1;1;1;1;1;1;1;1;1;1;1;1	1;0;0;0;0;0;1;1;1;0;0;1;0;0;0;0;0;0;0;0		20	4	2	1	12.4	6.3	3.8	43.33	396	396;396;396;396;399;399;390;390;390;396;397;399;400;400;400;400;400;399;399;400	0	11.672	83079000
14	Cyanobacteria › Nostocales › Nostocaceae › Nostoc		Chaperone protein dnaK2	ATP binding, unfolded protein binding	protein folding	Stress response,Chaperone, induction by stress conditions e.g. Heat shock	2;1;1;1;1	2;1;1;1;1	1;0;0;0;0		5	2	2	1	4.3	4.3	2.1	67.907	633	633;32;621;634;634	0	22.134	39014000
TP2_3	Taxonomy (first protein ID)	Taxonomy	Protein names, Uniprot	GO - Molecular function	GO - Biological process	Keywords	Peptide.counts..all.	Peptide.counts..razor.unique.	Peptide.counts..unique.	Gene.names	Number.of.proteins	Peptides	Razor...unique.peptides	Unique.peptides	Sequence.coverage....	Unique...razor.sequence.coverage....	Unique.sequence.coverage....	Mol..weight..kDa.	Sequence.length	Sequence.lengths	Q.value	Score	Intensity
1	Eukaryota › Viridiplantae › Streptophyta › Mesostigmatophyceae › Mesostigmatales › Mesostigmataceae › Mesostigma viride (Green alga)		ATP synthase subunit alpha, chloroplastic	ATP binding, proton-transporting ATP synthase activity	ATP synthesis coupled proton transport	ATP synthesis	2;2;2;2;2;2;2;2;2;1;1;1;1;1;1;1;1;1;1;1;1;1;1;1;1;1;1;1;1;1;1;1;1;1;1;1;1;1;1;1;1;1;1;1;1;1;1;1;1;1;1;1;1;1;1;1;1;1;1;1;1;1;1;1;1;1;1;1;1;1;1;1;1;1;1;1;1;1;1;1;1;1;1;1;1;1;1;1;1;1;1;1;1;1;1;1;1;1;1;1;1;1;1;1;1;1;1;1;1;1;1;1;1;1;1;1;1;1;1;1;1;1;1;1;1;1;1;1;1;1;1;1;1;1;1;1;1;1;1;1;1;1;1;1;1;1;1;1;1;1;1;1;1;1;1;1;1;1;1;1;1;1;1;1;1;1;1;1;1;1;1;1;1;1;1;1;1;1;1;1;1;1;1;1;1;1;1;1;1;1;1;1;1;1;1;1;1;1;1;1…	2;2;2;2;2;2;2;2;2;1;1;1;1;1;1;1;1;1;1;1;1;1;1;1;1;1;1;1;1;1;1;1;1;1;1;1;1;1;1;1;1;1;1;1;1;1;1;1;1;1;1;1;1;1;1;1;1;1;1;1;1;1;1;1;1;1;1;1;1;1;1;1;1;1;1;1;1;1;1;1;1;1;1;1;1;1;1;1;1;1;1;1;1;1;1;1;1;1;1;1;1;1;1;1;1;1;1;1;1;1;1;1;1;1;1;1;1;1;1;1;1;1;1;1;1;1;1;1;1;1;1;1;1;1;1;1;1;1;1;1;1;1;1;1;1;1;1;1;1;1;1;1;1;1;1;1;1;1;1;1;1;1;1;1;1;1;1;1;1;1;1;1;1;1;1;1;1;1;1;1;1;1;1;1;1;1;1;1;1;1;1;1;1;1;1;1;1;1;1;1…	2;2;2;2;2;2;2;2;2;1;1;1;1;1;1;1;1;1;1;1;1;1;1;1;1;1;1;1;1;1;1;1;1;1;1;1;1;1;1;1;1;1;1;1;1;1;1;1;1;1;1;1;1;1;1;1;1;1;1;1;1;1;1;1;1;1;1;1;1;1;1;1;1;1;1;1;1;1;1;1;1;1;1;1;1;1;1;1;1;1;1;1;1;1;1;1;1;1;1;1;1;1;1;1;1;1;1;1;1;1;1;1;1;1;1;1;1;1;1;1;1;1;1;1;1;1;1;1;1;1;1;1;1;1;1;1;1;1;1;1;1;1;1;1;1;1;1;1;1;1;1;1;1;1;1;1;1;1;1;1;1;1;1;1;1;1;1;1;1;1;1;1;1;1;1;1;1;1;1;1;1;1;1;1;1;1;1;1;1;1;1;1;1;1;1;1;1;1;1;1…	atpA;atp1;H28O16.1;atp5a;ATP1;blw;Atp5a1;ATP5A1	646	2	2	2	5.7	5.7	5.7	54.167	505	505;507;507;507;507;507;507;507;507;438;481;494;494;495;497;498;499;500;500;500;500;500;500;500;501;501;501;501;501;501;501;501;501;501;501;501;501;501;501;501;501;501;501;501;501;501;502;502;502;502;502;502;502;502;502;502;502;502;502;502;502;502;502;502;502;502;502;502;502;502;502;502;502;502;502;502;502;502;502;502;502;502;502;502;502;502;502;502;502;502;502;502;502;502;502;502;502;502;502;502…	0	12.949	145390000
2	Cyanobacteria › Nostocales › Nostocaceae › Trichormus › Anabaena variabilis	Cyanobacteria › Nostocales › Nostocaceae › Trichormus, Cyanobacteria › Nostocales › Nostocaceae › Nostoc, Cyanobacteria › Oscillatoriophycideae › Oscillatoriales › Cyanothecaceae › Cyanothece	ATP synthase subunit beta	AT binding, proton-transporting ATP synthase activtiy	ATP synthesis coupled proton transport	ATP synthesis	6;6;3;2;2	6;6;3;2;2	1;1;0;0;0		5	6	6	1	18.9	18.9	3.3	51.974	482	482;482;483;482;482	0	89.969	299270000
3	Cyanobacteria › Synechococcales › Synechococcaceae › Synechococcus › Synechococcus elongatus	Cyanobacteria › Synechococcales › Synechococcaceae › Synechococcus	ATP synthase subunit beta	ATP binding, proton-transporting ATP synthase activity	ATP synthesis coupled proton transport	ATP synthesis	3;3;1;1;1;1;1;1;1;1;1;1;1;1;1;1;1;1;1;1;1;1;1;1;1;1;1;1;1;1;1;1;1;1;1;1;1;1;1;1;1;1;1;1;1;1;1;1;1;1;1;1;1;1;1;1;1;1;1;1	2;2;1;1;1;1;1;1;1;1;1;1;1;1;1;1;1;1;1;1;1;1;1;1;1;1;1;1;1;1;1;1;1;1;1;1;1;1;1;1;1;1;1;1;1;1;1;1;1;1;1;1;1;1;1;1;1;1;1;1	1;1;0;0;0;0;0;0;0;0;0;0;0;0;0;0;0;0;0;0;0;0;0;0;0;0;0;0;0;0;0;0;0;0;0;0;0;0;0;0;0;0;0;0;0;0;0;0;0;0;0;0;0;0;0;0;0;0;0;0		60	3	2	1	8.9	5.2	2.5	52.213	484	484;484;463;463;463;463;463;463;463;463;463;463;464;464;465;465;465;466;467;467;467;467;468;468;476;477;478;478;479;479;481;484;484;485;486;486;486;486;486;486;487;487;487;487;487;488;488;488;488;488;488;488;496;502;503;503;503;505;513;651	0	13.299	0
4	Cyanobacteria › Synechococcales › Synechococcaceae › Synechococcus	Cyanobacteria › Synechococcales › Synechococcaceae › Synechococcus , Cyanobacteria › Synechococcales › Merismopediaceae › Synechocystis	Carbon dioxide-concentrating mechanism protein CcmK			Carbon fixation. May be involved in the formation of the carboxysome, a polyhedral inclusion where RuBisCO is sequestered	4;2;2;1	4;2;2;1	4;2;2;1		4	4	4	4	52.7	52.7	52.7	12.033	112	112;102;111;103	0	38.551	198490000
5	Eukaryota › Amoebozoa › Discosea › Longamoebia › Centramoebida › Acanthamoebidae › Acanthamoeba castellanii (Amoeba)	Eukaryota › Amoebozoa › Discosea › Longamoebia › Centramoebida › Acanthamoebidae › Acanthamoeba, Eukaryota › Amoebozoa › Mycetozoa › Dictyostelids › Dictyosteliales › Dictyosteliaceae › Dictyostelium, Eukaryota › Amoebozoa › Mycetozoa › Myxogastria › Myxogastromycetidae › Physariida › Physaraceae › Physarum	Actin-1			Cell motility	9;8;8;8;7;6;5;5;5;4;4;4;4;4;4;4;4;4;4;4;4;4;4;4;4;4;4;4;4;3;3;3;3;3;3;3;3;3;3;3;3;3;3;3;2;2;2;2;2;2;2;2;2;2;2;2;2;2;2;2;1;1;1;1	9;8;8;8;7;6;5;5;5;4;4;4;4;4;4;4;4;4;4;4;4;4;4;4;4;4;4;4;4;3;3;3;3;3;3;3;3;3;3;3;3;3;3;3;2;2;2;2;2;2;2;2;2;2;2;2;2;2;2;2;1;1;1;1	1;1;1;1;0;1;1;0;0;0;1;0;0;0;0;1;1;1;1;0;0;0;0;0;0;0;0;0;0;0;0;0;0;0;0;0;0;1;0;0;0;0;0;0;0;0;0;1;0;0;0;0;0;0;0;0;1;0;0;0;0;0;0;1		64	9	9	1	36.3	36.3	2.9	41.675	375	375;376;376;376;376;358;376;377;377;195;331;332;336;336;336;374;376;376;376;377;377;377;377;377;377;377;377;377;377;336;336;336;337;339;376;376;376;377;377;377;377;377;377;377;336;336;357;375;375;376;376;377;377;377;380;381;385;376;376;376;375;376;376;380	0	300.63	13882000000
6	Cyanobacteria/Melainabacteria group › Cyanobacteria › Synechococcales › Synechococcaceae › Thermosynechococcus › Thermosynechococcus elongatus		Nucleoside diphosphate kinase	ATP binding, metal ion binding, nucleoside diphosphate kinase activity	CTP, GTP, UTP biosynthetic process	CTP, GTP, UTP biosynthetic process	2;1;1;1;1;1;1;1	2;1;1;1;1;1;1;1	2;1;1;1;1;1;1;1		8	2	2	2	18.7	18.7	18.7	16.82	150	150;149;149;149;151;151;152;152	0	14.397	16519000
7	Cyanobacteria › Nostocales › Nostocaceae › Nostoc	Cyanobacteria › Nostocales › Nostocaceae › Nostoc, Cyanobacteria › Nostocales › Nostocaceae › Trichormus, Cyanobacteria › Oscillatoriophycideae › Oscillatoriales › Cyanothecaceae › Cyanothece , Cyanobacteria/Melainabacteria group › Cyanobacteria › Oscillatoriophycideae › Chroococcales › Microcystaceae › Microcystis	Phosphoglycerate kinase	ATP binding, phosphoglycerate kinase activity	glycolytic process	Glycolysis	2;2;2;2;2;1;1;1;1;1;1;1;1;1;1;1;1;1;1;1	2;2;2;2;2;1;1;1;1;1;1;1;1;1;1;1;1;1;1;1	2;2;2;2;2;1;1;1;1;1;1;1;1;1;1;1;1;1;1;1		20	2	2	2	5.5	5.5	5.5	42.441	400	400;400;400;401;402;398;400;400;401;401;401;401;402;402;402;402;402;402;402;406	0	12.97	168810000
8	Alphaproteobacteria › Sphingomonadales › Sphingomonadaceae › Novosphingobium › Novosphingobium aromaticivorans		Enolase	magnesium ion binding, phosphopyruvate hydratase activity	glycolytic process	Glycolysis	2;1;1;1;1;1;1;1;1;1;1;1;1;1;1;1;1;1;1;1;1;1;1;1;1;1;1;1;1;1;1;1;1;1;1;1;1;1;1;1;1;1;1;1;1;1;1;1;1;1;1;1;1;1;1;1;1;1;1;1;1;1;1;1;1;1;1;1;1;1;1;1;1;1;1;1;1;1;1	2;1;1;1;1;1;1;1;1;1;1;1;1;1;1;1;1;1;1;1;1;1;1;1;1;1;1;1;1;1;1;1;1;1;1;1;1;1;1;1;1;1;1;1;1;1;1;1;1;1;1;1;1;1;1;1;1;1;1;1;1;1;1;1;1;1;1;1;1;1;1;1;1;1;1;1;1;1;1	2;1;1;1;1;1;1;1;1;1;1;1;1;1;1;1;1;1;1;1;1;1;1;1;1;1;1;1;1;1;1;1;1;1;1;1;1;1;1;1;1;1;1;1;1;1;1;1;1;1;1;1;1;1;1;1;1;1;1;1;1;1;1;1;1;1;1;1;1;1;1;1;1;1;1;1;1;1;1		79	2	2	2	7.5	7.5	7.5	45.064	428	428;422;422;422;422;424;424;424;424;424;424;424;424;424;424;424;424;424;425;425;425;425;425;425;425;425;425;425;425;425;425;425;425;425;425;425;426;426;426;426;426;426;427;427;427;427;427;427;427;427;427;427;427;427;427;427;427;428;428;428;428;428;428;429;429;429;429;430;430;430;430;430;430;430;430;430;430;430;430	0	11.87	45291000
9	Deltaproteobacteria › Myxococcales › Cystobacterineae › Anaeromyxobacteraceae › Anaeromyxobacter	Deltaproteobacteria › Myxococcales › Cystobacterineae › Anaeromyxobacteraceae › Anaeromyxobacter, Spirochaetes › Spirochaetia › Spirochaetales › Spirochaetaceae › Treponema, Proteobacteria › Deltaproteobacteria › Myxococcales › Cystobacterineae › Myxococcaceae › Myxococcus Verrucomicrobia › Verrucomicrobiae › Verrucomicrobiales › Akkermansiaceae › Akkermansia,	S-adenosylmethionine synthase			One-carbon metabolic process. Catalyzes the formation of S-adenosylmethionine from methionine and ATP. Pathway S-adenosyl-L-methionine biosynthesis	3;3;3;2;2;2;2;2;1;1;1;1;1;1;1;1;1;1;1;1;1;1;1;1;1;1;1;1;1;1;1;1;1;1;1;1;1;1;1;1;1;1;1;1;1;1;1;1;1;1;1;1;1;1;1;1;1;1;1;1;1;1;1;1;1;1;1;1;1;1;1;1;1;1;1;1;1;1;1;1;1;1;1;1;1;1;1;1;1;1;1;1;1;1;1;1;1;1;1;1;1;1;1;1;1;1;1;1;1;1;1;1;1;1;1;1;1;1;1;1;1;1;1;1;1;1;1;1;1;1;1;1;1;1;1;1;1;1;1;1;1;1;1;1;1;1;1;1;1;1;1;1;1;1;1;1;1;1;1;1;1;1;1;1;1;1;1;1;1;1;1;1;1;1;1;1;1;1;1;1;1;1;1;1;1;1;1;1;1;1;1;1;1;1;1;1;1;1;1;1…	3;3;3;2;2;2;2;2;1;1;1;1;1;1;1;1;1;1;1;1;1;1;1;1;1;1;1;1;1;1;1;1;1;1;1;1;1;1;1;1;1;1;1;1;1;1;1;1;1;1;1;1;1;1;1;1;1;1;1;1;1;1;1;1;1;1;1;1;1;1;1;1;1;1;1;1;1;1;1;1;1;1;1;1;1;1;1;1;1;1;1;1;1;1;1;1;1;1;1;1;1;1;1;1;1;1;1;1;1;1;1;1;1;1;1;1;1;1;1;1;1;1;1;1;1;1;1;1;1;1;1;1;1;1;1;1;1;1;1;1;1;1;1;1;1;1;1;1;1;1;1;1;1;1;1;1;1;1;1;1;1;1;1;1;1;1;1;1;1;1;1;1;1;1;1;1;1;1;1;1;1;1;1;1;1;1;1;1;1;1;1;1;1;1;1;1;1;1;1;1…	2;2;2;1;1;1;1;1;1;1;1;1;1;1;1;1;1;1;1;1;1;1;1;1;1;1;1;1;1;1;1;1;1;1;1;1;1;1;1;1;1;1;1;1;1;1;1;1;1;1;1;1;1;1;1;1;1;1;1;1;1;1;1;1;1;1;1;1;1;1;1;1;1;1;1;1;1;1;1;1;1;1;1;1;1;1;1;1;1;1;1;1;1;1;1;1;1;1;1;1;1;1;1;1;1;1;1;1;1;1;1;1;1;1;1;1;1;1;1;1;1;1;1;1;1;1;1;1;1;1;1;1;1;1;1;1;1;1;1;1;1;1;1;1;1;1;1;1;1;1;1;1;1;1;1;1;1;1;1;1;1;1;1;1;1;1;1;1;1;1;1;1;1;1;1;1;1;1;1;1;1;1;1;1;1;1;1;1;1;1;1;1;1;1;1;1;1;1;1;1…		230	3	3	2	10.1	10.1	7.2	41.84	388	388;390;390;389;389;394;396;396;378;378;378;379;381;381;382;382;382;382;382;383;383;383;383;383;383;383;383;383;383;383;383;383;383;383;383;383;383;383;383;383;383;383;383;383;383;384;384;384;384;384;384;384;384;384;384;384;384;384;384;384;384;384;384;384;384;384;384;384;384;384;384;384;384;384;384;384;384;384;384;384;384;384;384;384;384;384;384;384;384;384;384;384;384;384;384;384;384;384;384;384…	0	17.878	65363000
10	Gammaproteobacteria › Pasteurellales › Pasteurellaceae › Aggregatibacter actinomycetemcomitans	Gammaproteobacteria › Pasteurellales › Pasteurellaceae › Aggregatibacter,› Gammaproteobacteria › Pasteurellales › Pasteurellaceae › Haemophilus	6-phosphogluconate dehydrogenase, decarboxylating	NADP binding, phosphocluconate dehydrogenase (decarboxylating) activity		Pentose phosphate pathway. Gluconate utilization, Pentose shunt	2;2;1;1;1;1;1;1;1;1;1;1;1;1;1;1;1;1;1;1;1;1;1;1;1;1;1;1;1	2;2;1;1;1;1;1;1;1;1;1;1;1;1;1;1;1;1;1;1;1;1;1;1;1;1;1;1;1	2;2;1;1;1;1;1;1;1;1;1;1;1;1;1;1;1;1;1;1;1;1;1;1;1;1;1;1;1	gntZ;gndA;Pgd;GND1;GND2	29	2	2	2	4.1	4.1	4.1	53.288	484	484;484;468;468;468;468;468;468;468;468;471;472;472;479;480;481;481;482;483;484;488;517;537;468;469;481;486;489;492	0	12.791	216670000
11	Cyanobacteria › Nostocales › Nostocaceae › Anabaena cylindrica		Allophycocyanin beta chain		oxidation-reduction process, photosynthesis, protein-chromophore linkage	Photosynthesis. Light-harvesting photosynthetic bile pigment-protein from the phycobiliprotein complex.	2;1	2;1	1;1		2	2	2	1	18.6	18.6	10.6	17.316	161	161;161	0	80.183	380670000
12	Cyanobacteria › Nostocales › Aphanizomenonaceae › Aphanizomenon		C-phycocyanin alpha chain		oxidation-reduction process, photosynthesis, protein-chromophore linkage	Photosynthesis. Light-harvesting photosynthetic bile pigment-protein from the phycobiliprotein complex.	3	3	1		1	3	3	1	49.1	49.1	13.9	11.5	108	108	0	64.071	127870000
13	Betaproteobacteria › Rhodocyclales › Rhodocyclaceae › Aromatoleum › Aromatoleum aromaticum	Betaproteobacteria › Rhodocyclales › Rhodocyclaceae › Aromatoleum, Betaproteobacteria › Rhodocyclales › Zoogloeaceae › Azoarcus , Betaproteobacteria › Neisseriales › Chromobacteriaceae › Chromobacterium Betaproteobacteria › Nitrosomonadales › Thiobacillaceae › Thiobacillus ›	Elongation factor Tu	GTP binding, GTPase activity, translation elongation factor activity		Protein biosynthesis	3;3;2;2	3;3;2;2	1;1;1;1		4	3	3	1	10.4	10.4	3.3	43.204	396	396;396;396;396	0	82.846	223200000
14	Bacteroidetes › Bacteroidia › Bacteroidales › Bacteroidaceae › Bacteroides › Bacteroides vulgatus		Elongation factor Tu	GTP binding, GTPase activity, translation elongation factor activity		Protein biosynthesis	2;1;1;1;1;1	2;1;1;1;1;1	2;1;1;1;1;1		6	2	2	2	6.9	6.9	6.9	43.563	394	394;394;394;394;395;400	0	25.258	104400000
15	Cyanobacteria › Synechococcales › Merismopediaceae › Synechocystis › Synechocystis sp. PCC 6803	Cyanobacteria › Synechococcales › Merismopediaceae › Synechocystis, Cyanobacteria › Nostocales › Nostocaceae › Nostoc , Cyanobacteria › Nostocales › Nostocaceae › Trichormus , Cyanobacteria › Gloeobacteria › Gloeobacterales › Gloeobacteraceae › Gloeobacter	Elongation factor G 2	GTP binding, GTPase activity, translation elongation factor activity		Protein biosynthesis	2;2;2;2;2;1;1;1;1;1;1;1;1;1;1;1;1;1;1;1;1;1;1;1;1;1;1;1;1;1;1;1;1;1;1;1;1;1;1;1;1;1;1;1;1;1;1;1;1;1;1;1;1;1;1;1;1;1;1;1	2;2;2;2;2;1;1;1;1;1;1;1;1;1;1;1;1;1;1;1;1;1;1;1;1;1;1;1;1;1;1;1;1;1;1;1;1;1;1;1;1;1;1;1;1;1;1;1;1;1;1;1;1;1;1;1;1;1;1;1	2;2;2;2;2;1;1;1;1;1;1;1;1;1;1;1;1;1;1;1;1;1;1;1;1;1;1;1;1;1;1;1;1;1;1;1;1;1;1;1;1;1;1;1;1;1;1;1;1;1;1;1;1;1;1;1;1;1;1;1	fusA	60	2	2	2	3.8	3.8	3.8	75.43	691	691;692;692;692;707;690;690;690;691;692;692;692;692;692;692;692;692;692;692;692;692;692;692;692;692;692;692;692;692;692;692;692;692;694;694;694;694;694;694;694;694;694;694;696;697;697;697;697;698;698;699;699;699;699;702;706;709;709;711;692	0	11.557	129860000
16	Bacteroidetes › Cytophagia › Cytophagales › Hymenobacteraceae › Parahymenobacter ocellatus		Elongation factor Tu	GTP binding, GTPase activity, translation elongation factor activity		Protein biosynthesis	3;1;1;1	3;1;1;1	3;1;1;1		4	3	3	3	9.4	9.4	9.4	43.038	395	395;395;395;395	0	18.62	589850000
17	Acidobacteria › Acidobacteriia › Bryobacterales › Solibacteraceae › Candidatus Solibacter › Solibacter usitatus	Acidobacteria › Acidobacteriia › Bryobacterales › Solibacteraceae › Candidatus Solibacter , Actinobacteria › Actinobacteria › Frankiales › Frankiaceae › Frankia, Proteobacteria › Deltaproteobacteria › Desulfobacterales › Desulfobacteraceae › Desulfobacterium	Elongation factor Tu	GTP binding, GTPase activity, translation elongation factor activity		Protein biosynthesis	4;2;2;2	4;2;2;2	3;2;2;2		4	4	4	3	9.1	9.1	6.8	43.55	395	395;397;397;397	0	80.6	89772000
18	Alphaproteobacteria › Sphingomonadales › Sphingomonadaceae › Zymomonas › Zymomonas mobilis › Zymomonas mobilis subsp. mobilis		Elongation factor Tu	GTP binding, GTPase activity, translation elongation factor activity		Protein biosynthesis	3	3	1		1	3	3	1	9.3	9.3	2.8	43.095	397	397	0	86.796	300770000
19	Cyanobacteria › Synechococcales › Prochloraceae › Prochlorococcus › Prochlorococcus marinus › Prochlorococcus marinus	Cyanobacteria › Synechococcales › Prochloraceae › Prochlorococcus	10 kDa chaperonin	ATP binding	protein folding	Stress response, Chaperone	2;2;2;2;1;1;1;1;1;1;1;1;1;1;1;1;1;1;1;1;1	2;2;2;2;1;1;1;1;1;1;1;1;1;1;1;1;1;1;1;1;1	2;2;2;2;1;1;1;1;1;1;1;1;1;1;1;1;1;1;1;1;1		21	2	2	2	30.1	30.1	30.1	10.831	103	103;103;103;103;102;103;103;103;103;103;103;103;103;103;103;103;103;103;103;103;103	0	11.841	136420000
20	Alphaproteobacteria › Rhizobiales › Methylobacteriaceae › Methylobacterium › Methylobacterium nodulans	Alphaproteobacteria › Rhizobiales › Methylobacteriaceae › Methylobacterium	Transcription elongation factor GreA	DNA binding, RNA polymerase binding	regulation of DNA-templated transcription, elongation	Transcription, Transcription regulation	2;2	2;2	2;2		2	2	2	2	17.7	17.7	17.7	16.989	158	158;158	0	11.619	117130000
TP3_1	Taxonomy (first protein ID)	Taxonomy	Protein names, Uniprot	GO - Molecular function	GO - Biological process	Keywords	Peptide.counts..all.	Peptide.counts..razor.unique.	Peptide.counts..unique.	Gene.names	Number.of.proteins	Peptides	Razor...unique.peptides	Unique.peptides	Sequence.coverage....	Unique...razor.sequence.coverage....	Unique.sequence.coverage....	Mol..weight..kDa.	Sequence.length	Sequence.lengths	Q.value	Score	Intensity
1	Alphaproteobacteria › Rhizobiales › Bradyrhizobiaceae › Nitrobacter › Nitrobacter winogradskyi	Alphaproteobacteria › Rhizobiales › Bradyrhizobiaceae › Nitrobacter, Alphaproteobacteria › Rhizobiales › Bradyrhizobiaceae › Rhodopseudomonas , Alphaproteobacteria › Rhizobiales › Bradyrhizobiaceae › Oligotropha, Alphaproteobacteria › Rhizobiales › Bradyrhizobiaceae › Bradyrhizobium	ATP synthase subunit beta	ATP binding, proton-transporting ATP synthase activity	ATP synthesis coupled proton transport	ATP synthesis	2;2;2;2;2;2;2;2;2;2;1;1;1	2;2;2;2;2;2;2;2;2;2;1;1;1	1;1;1;1;1;1;1;1;1;1;1;1;1		13	2	2	1	4.8	4.8	2.7	50.822	476	476;476;476;476;476;476;476;477;480;480;474;474;519	0	13.065	53995000
2	Cyanobacteria › Nostocales › Nostocaceae › Trichormus › Anabaena variabilis	Cyanobacteria › Nostocales › Nostocaceae › Trichormus , Cyanobacteria › Nostocales › Nostocaceae › Nostoc	ATP synthase subunit beta	ATP binding, proton-transporting ATP synthase activity	ATP synthesis coupled proton transport	ATP synthesis	4;3;2	4;3;2	3;2;1		3	4	4	3	13.5	13.5	10.4	51.974	482	482;482;482	0	31.136	103600000
3	Planctomycetes › Planctomycetia › Planctomycetales › Planctomycetaceae › Rhodopirellula › Rhodopirellula baltica		ATP synthase subunit beta	ATP binding, proton-transporting ATP synthase activity	ATP synthesis coupled proton transport	ATP synthesis	2;1;1;1;1;1;1;1;1;1;1;1;1;1;1;1;1;1;1;1;1;1;1;1;1;1;1;1;1;1;1;1;1;1;1;1;1;1;1;1;1;1;1;1;1;1	2;1;1;1;1;1;1;1;1;1;1;1;1;1;1;1;1;1;1;1;1;1;1;1;1;1;1;1;1;1;1;1;1;1;1;1;1;1;1;1;1;1;1;1;1;1	2;1;1;1;1;1;1;1;1;1;1;1;1;1;1;1;1;1;1;1;1;1;1;1;1;1;1;1;1;1;1;1;1;1;1;1;1;1;1;1;1;1;1;1;1;1		46	2	2	2	5.6	5.6	5.6	52.152	479	479;465;465;465;467;467;467;467;468;468;469;470;471;471;471;471;471;474;474;479;480;480;481;482;483;483;483;483;484;484;484;484;485;486;486;486;486;487;504;504;507;507;509;509;517;778	0	20.365	18460000
4	Cyanobacteria › Synechococcales › Synechococcaceae › Synechococcus		Carbon dioxide-concentrating mechanism protein CcmK			Carbon fixation. May be involved in the formation of the carboxysome, a polyhedral inclusion where RuBisCO is sequestered	2;1;1;1	2;1;1;1	2;1;1;1		4	2	2	2	23.2	23.2	23.2	12.033	112	112;102;103;111	0	14.058	174230000
5	Eukaryota › Fungi › Dikarya › Ascomycota › Pezizomycotina › Eurotiomycetes › Eurotiomycetidae › Onygenales › Onygenales incertae sedis › Paracoccidioides		Glyceraldehyde-3-phosphate dehydrogenase	NAD binding, NADP binding, glyceraldehyde-3-phosphate dehydrogenase (NAD+)activity	glucose metabolic process, glycolytic process	Glycolysis	2;1;1;1;1;1;1;1;1;1;1;1;1;1;1	2;1;1;1;1;1;1;1;1;1;1;1;1;1;1	2;1;1;1;1;1;1;1;1;1;1;1;1;1;1		15	2	2	2	7.4	7.4	7.4	36.47	338	338;336;337;337;337;337;337;337;337;338;338;338;338;338;338	0	11.62	45789000
6	Firmicutes › Clostridia › Clostridiales › Peptococcaceae › Candidatus Desulforudis › Candidatus Desulforudis audaxviator	Firmicutes › Clostridia › Clostridiales › Peptococcaceae › Candidatus Desulforudis, Firmicutes › Clostridia › Clostridiales › Peptostreptococcaceae › Clostridioides	S-adenosylmethionine synthase	ATP binding ,masnesium ion binding, methionine adenosyltransferase activity	S-adenosylmethionine biosynthetic process, one-carbon metabolic process	One-carbon metabolic process	2;2;1;1;1;1;1;1;1;1;1;1;1;1;1;1;1;1;1	2;2;1;1;1;1;1;1;1;1;1;1;1;1;1;1;1;1;1	1;1;1;1;1;1;1;1;1;1;1;1;1;1;1;1;1;1;1		19	2	2	1	7.1	7.1	3.8	42.767	395	395;397;399;399;399;399;399;399;399;399;399;399;399;399;399;399;399;399;405	0	13.71	108360000
7	Eukaryota › Viridiplantae › Streptophyta › Streptophytina › Embryophyta › Bryophyta › Bryophytina › Bryopsida › Funariidae › Funariales › Funariaceae › Physcomitrella patens	Cyanobacteria › Synechococcales › Acaryochloridaceae › Acaryochloris, Cyanobacteria › Nostocales › Nostocaceae › Trichormus, Cyanobacteria › Oscillatoriophycideae › Oscillatoriales › Cyanothecaceae › Cyanothece, Cyanobacteria › Nostocales › Hapalosiphonaceae › Mastigocladus, Cyanobacteria › Nostocales › Rivulariaceae › Microchaete, Cyanobacteria › Nostocales › Nostocaceae › Nostoc › Cyanobacteria…	Photosystem I iron-sulfur center	4 iron, 4 sulfur cluster binding, electron transfer activity, metal ion binding	photosynthesis,	Photosynthesis	2;2;2;2;2;2;2;2;2;2;2;2;2;2;2;2;2;2;2;2;2;1;1;1;1;1;1;1;1;1;1;1;1;1;1;1;1;1;1;1;1;1;1;1;1;1;1;1;1;1;1;1;1;1;1;1;1;1;1;1;1;1;1;1;1;1;1;1;1;1;1;1;1;1;1;1;1;1;1;1;1;1;1;1;1;1;1;1;1;1;1;1;1;1;1;1;1;1;1;1;1;1;1;1;1;1;1;1;1;1;1;1;1;1;1;1;1;1;1;1;1;1;1;1;1;1;1;1;1;1;1;1;1;1;1;1;1;1;1;1;1;1;1;1;1;1;1;1;1;1;1	2;2;2;2;2;2;2;2;2;2;2;2;2;2;2;2;2;2;2;2;2;1;1;1;1;1;1;1;1;1;1;1;1;1;1;1;1;1;1;1;1;1;1;1;1;1;1;1;1;1;1;1;1;1;1;1;1;1;1;1;1;1;1;1;1;1;1;1;1;1;1;1;1;1;1;1;1;1;1;1;1;1;1;1;1;1;1;1;1;1;1;1;1;1;1;1;1;1;1;1;1;1;1;1;1;1;1;1;1;1;1;1;1;1;1;1;1;1;1;1;1;1;1;1;1;1;1;1;1;1;1;1;1;1;1;1;1;1;1;1;1;1;1;1;1;1;1;1;1;1;1	2;2;2;2;2;2;2;2;2;2;2;2;2;2;2;2;2;2;2;2;2;1;1;1;1;1;1;1;1;1;1;1;1;1;1;1;1;1;1;1;1;1;1;1;1;1;1;1;1;1;1;1;1;1;1;1;1;1;1;1;1;1;1;1;1;1;1;1;1;1;1;1;1;1;1;1;1;1;1;1;1;1;1;1;1;1;1;1;1;1;1;1;1;1;1;1;1;1;1;1;1;1;1;1;1;1;1;1;1;1;1;1;1;1;1;1;1;1;1;1;1;1;1;1;1;1;1;1;1;1;1;1;1;1;1;1;1;1;1;1;1;1;1;1;1;1;1;1;1;1;1	psaC	151	2	2	2	35.8	35.8	35.8	8.7721	81	81;81;81;81;81;81;81;81;81;81;81;81;81;81;81;81;81;81;81;81;82;81;81;81;81;81;81;81;81;81;81;81;81;81;81;81;81;81;81;81;81;81;81;81;81;81;81;81;81;81;81;81;81;81;81;81;81;81;81;81;81;81;81;81;81;81;81;81;81;81;81;81;81;81;81;81;81;81;81;81;81;81;81;81;81;81;81;81;81;81;81;81;81;81;81;81;81;81;81;81;81;81;81;81;81;81;81;81;81;81;81;81;81;81;81;81;81;81;81;81;81;81;81;81;81;81;81;81;81;81;81;81;81;…	0	28.578	197430000
8	Cyanobacteria › Oscillatoriophycideae › Oscillatoriales › Microcoleaceae › Trichodesmium › Trichodesmium erythraeum		Ribulose bisphosphate carboxylase large chain	magnesium ion binding, monooxygenase activity, ribulose-bisphosphate carboxylase activity	photorespiration, reductive pentose-phosphate cycle	Photosynthesis, Calvin cycle, Carbon dioxide fixation, Photorespiration	2;1;1;1;1;1;1;1;1;1;1;1;1;1;1;1;1;1;1;1	2;1;1;1;1;1;1;1;1;1;1;1;1;1;1;1;1;1;1;1	2;1;1;1;1;1;1;1;1;1;1;1;1;1;1;1;1;1;1;1		20	2	2	2	5	5	5	53.078	476	476;435;436;436;436;436;436;472;472;472;474;475;475;475;475;475;475;475;475;476	0	12.498	47740000
9	Cyanobacteria › Synechococcales › Synechococcaceae › Thermosynechococcus › Thermosynechococcus elongatus		C-phycocyanin alpha chain		oxidation-reduction process, photosynthesis, protein-chromophore linkage	Photosynthesis, Electron transport	2;1;1;1	2;1;1;1	2;1;1;1		4	2	2	2	17.3	17.3	17.3	17.443	162	162;21;108;163	0	29.003	151730000
10	Bacteroidetes › Cytophagia › Cytophagales › Amoebophilaceae › Candidatus Amoebophilus › Candidatus Amoebophilus asiaticus		Elongation factor Tu	GTP binding, GTPase activity, translation elongation factor activity		Protein biosynthesis	3;1;1;1;1;1	2;1;1;1;1;1	2;1;1;1;1;1		6	3	2	2	6.1	6.1	6.1	43.513	395	395;394;395;395;395;396	0	16.611	86531000
11	Bacteroidetes › Cytophagia › Cytophagales › Hymenobacteraceae › Parahymenobacter ocellatus	Bacteroidetes › Cytophagia › Cytophagales › Hymenobacteraceae › Parahymenobacter, Bacteroidetes › Cytophagia › Cytophagales › Cytophagaceae › Cytophaga	Elongation factor Tu	GTP binding, GTPase activity, translation elongation factor activity		Protein biosynthesis	5;2;1;1;1	5;2;1;1;1	4;1;0;1;1		5	5	5	4	12.4	12.4	9.4	43.038	395	395;395;395;397;399	0	63.235	533750000
12	Proteobacteria › Alphaproteobacteria › Sphingomonadales › Sphingomonadaceae › Zymomonas › Zymomonas mobilis › Zymomonas mobilis subsp. mobilis	Alphaproteobacteria › Rhizobiales › Bartonellaceae › Bartonella, Proteobacteria › Alphaproteobacteria › Rhizobiales › Bradyrhizobiaceae › Bradyrhizobium, Proteobacteria › Alphaproteobacteria › Rhizobiales › Phyllobacteriaceae › Chelativorans, Proteobacteria › Alphaproteobacteria › Rhizobiales › Bradyrhizobiaceae › Nitrobacter , Proteobacteria › Alphaproteobacteria › Rhizobiales › Bradyrhizobiacea…	Elongation factor Tu	GTP binding, GTPase activity, translation elongation factor activity		Protein biosynthesis	4;2;2;2;2;2;2;2;2;2;2;2;2;2;2;1	4;2;2;2;2;2;2;2;2;2;2;2;2;2;2;1	1;0;0;0;0;0;0;0;0;0;0;0;0;0;0;0		16	4	4	1	13.6	13.6	2.8	43.095	397	397;391;391;391;391;391;391;391;396;396;396;396;396;396;396;396	0	45.275	308680000
13	Cyanobacteria › Synechococcales › Acaryochloridaceae › Acaryochloris › Acaryochloris marina	Cyanobacteria › Synechococcales › Acaryochloridaceae › Acaryochloris, Cyanobacteria › Synechococcales › Synechococcaceae › Synechococcus , Cyanobacteria › Oscillatoriophycideae › Oscillatoriales › Microcoleaceae › Trichodesmium, Cyanobacteria › Synechococcales › Synechococcaceae › Thermosynechococcus	60 kDa chaperonin 2	ATP binding, unfolded protein binding	protein refolding	Stress response, Chaperone	2;2;2;2;2;1;1;1;1;1;1;1;1;1;1;1;1;1;1	2;2;2;2;2;1;1;1;1;1;1;1;1;1;1;1;1;1;1	2;2;2;2;2;1;1;1;1;1;1;1;1;1;1;1;1;1;1		19	2	2	2	5	5	5	57.839	543	543;544;544;545;545;528;531;537;539;541;541;542;544;544;544;544;544;545;553	0	12.834	44857000
14	Cyanobacteria › Synechococcales › Synechococcaceae › Thermosynechococcus › Thermosynechococcus elongatus	Alphaproteobacteria › Pelagibacterales › Pelagibacteraceae › Candidatus Pelagibacter, Cyanobacteria › Synechococcales › Merismopediaceae › Synechocystis ,Deltaproteobacteria › Cyanobacteria › Synechococcales › Synechococcaceae › Thermosynechococcus, Desulfobacterales › Desulfobacteraceae › Desulfatibacillum , Deltaproteobacteria › Desulfobacterales › Desulfobacteraceae › Desulfobacterium, Deltapr…	Chaperone protein dnaK2	ATP binding, unfolded protein binding	protein folding	Stress response, Chaperone	3;2;2;2;2;2;2;2;2;2;2;2;2;2;2;2;2;2;1;1;1;1;1;1;1;1;1;1;1;1;1;1;1;1;1;1;1;1;1;1;1;1;1;1	3;2;2;2;2;2;2;2;2;2;2;2;2;2;2;2;2;2;1;1;1;1;1;1;1;1;1;1;1;1;1;1;1;1;1;1;1;1;1;1;1;1;1;1	3;2;2;2;2;2;2;2;2;2;2;2;2;2;2;2;2;2;1;1;1;1;1;1;1;1;1;1;1;1;1;1;1;1;1;1;1;1;1;1;1;1;1;1		44	3	3	3	4.8	4.8	4.8	68.926	640	640;602;607;613;614;618;618;627;628;629;633;634;636;637;639;641;642;647;32;610;612;614;614;615;617;617;618;619;619;619;619;619;620;621;623;623;623;623;623;623;623;633;634;634	0	24.484	159260000
15	Alphaproteobacteria › Sphingomonadales › Sphingomonadaceae › Sphingomonas › Sphingomonas wittichii		Transcription elongation factor GreA	DNA binding, RNA polymerase binding	regulation of DNA-templated transcription, elongation	Transcription, Transcription regulation	2;1;1;1;1;1;1;1;1;1;1;1;1;1;1;1;1;1;1;1;1;1;1;1;1;1;1;1;1;1;1	2;1;1;1;1;1;1;1;1;1;1;1;1;1;1;1;1;1;1;1;1;1;1;1;1;1;1;1;1;1;1	2;1;1;1;1;1;1;1;1;1;1;1;1;1;1;1;1;1;1;1;1;1;1;1;1;1;1;1;1;1;1		31	2	2	2	17.1	17.1	17.1	17.414	158	158;157;157;157;157;157;157;157;157;157;157;157;157;157;157;157;158;158;158;158;158;158;158;158;158;158;158;158;158;158;166	0	53.073	162760000
TP3_2	Taxonomy (first protein ID)	Taxonomy	Protein names, Uniprot	GO - Molecular function	GO - Biological process	Keywords	Peptide.counts..all.	Peptide.counts..razor.unique.	Peptide.counts..unique.	Gene.names	Number.of.proteins	Peptides	Razor...unique.peptides	Unique.peptides	Sequence.coverage....	Unique...razor.sequence.coverage....	Unique.sequence.coverage....	Mol..weight..kDa.	Sequence.length	Sequence.lengths	Q.value	Score	Intensity
1	Alphaproteobacteria › Rhizobiales › Brucellaceae › Brucella › Brucella melitensis › Brucella melitensis bv. 1	Alphaproteobacteria › Rhizobiales › Brucellaceae › Brucella	Leu/Ile/Val-binding protein homolog 1		amino acid transport	Amino-acid transport	2;2;2;2;2;2;2;2	2;2;2;2;2;2;2;2	2;2;2;2;2;2;2;2		8	2	2	2	3.5	3.5	3.5	39.386	371	371;371;371;371;371;371;371;371	0	25.52	163340000
2	Cyanobacteria › Synechococcales › Synechococcaceae › Thermosynechococcus › Thermosynechococcus elongatus	Cyanobacteria › Nostocales › Nostocaceae › Trichormus; Cyanobacteria › Oscillatoriophycideae › Oscillatoriales › Cyanothecaceae › Cyanothece; Cyanobacteria › Oscillatoriophycideae › Chroococcales › Microcystaceae › Microcystis; Cyanobacteria › Nostocales › Nostocaceae › Nostoc; Cyanobacteria › Synechococcales › Prochloraceae › Prochloron; Cyanobacteria › Synechococcales › Synechococcaceae › Synec…	ATP synthase subunit beta	ATP binding, proton-transporting ATP synthase activity	ATP synthesis coupled proton transport	ATP synthesis	2;2;2;2;2;2;2;2;2;2;2;1;1;1;1;1;1;1;1;1;1;1;1;1;1;1;1;1;1;1;1;1;1;1;1;1;1;1;1;1;1;1;1;1;1;1;1;1;1;1;1;1;1;1;1;1;1;1;1;1;1;1;1;1;1;1;1;1;1;1;1;1;1;1;1;1;1;1;1;1;1;1;1;1;1;1;1;1;1;1;1;1;1;1;1;1;1;1;1;1;1;1;1;1;1;1;1;1;1;1;1;1;1;1;1;1;1;1;1;1;1;1;1;1;1;1;1;1;1;1;1;1;1;1;1;1;1;1;1;1;1;1;1;1;1;1;1;1;1;1;1;1;1;1;1;1;1;1;1;1;1;1;1;1;1;1;1;1;1;1;1;1;1;1;1;1;1;1;1;1;1;1;1;1;1;1;1;1;1;1;1;1;1;1;1;1;1;1;1;1…	2;2;2;2;2;2;2;2;2;2;2;1;1;1;1;1;1;1;1;1;1;1;1;1;1;1;1;1;1;1;1;1;1;1;1;1;1;1;1;1;1;1;1;1;1;1;1;1;1;1;1;1;1;1;1;1;1;1;1;1;1;1;1;1;1;1;1;1;1;1;1;1;1;1;1;1;1;1;1;1;1;1;1;1;1;1;1;1;1;1;1;1;1;1;1;1;1;1;1;1;1;1;1;1;1;1;1;1;1;1;1;1;1;1;1;1;1;1;1;1;1;1;1;1;1;1;1;1;1;1;1;1;1;1;1;1;1;1;1;1;1;1;1;1;1;1;1;1;1;1;1;1;1;1;1;1;1;1;1;1;1;1;1;1;1;1;1;1;1;1;1;1;1;1;1;1;1;1;1;1;1;1;1;1;1;1;1;1;1;1;1;1;1;1;1;1;1;1;1;1…	2;2;2;2;2;2;2;2;2;2;2;1;1;1;1;1;1;1;1;1;1;1;1;1;1;1;1;1;1;1;1;1;1;1;1;1;1;1;1;1;1;1;1;1;1;1;1;1;1;1;1;1;1;1;1;1;1;1;1;1;1;1;1;1;1;1;1;1;1;1;1;1;1;1;1;1;1;1;1;1;1;1;1;1;1;1;1;1;1;1;1;1;1;1;1;1;1;1;1;1;1;1;1;1;1;1;1;1;1;1;1;1;1;1;1;1;1;1;1;1;1;1;1;1;1;1;1;1;1;1;1;1;1;1;1;1;1;1;1;1;1;1;1;1;1;1;1;1;1;1;1;1;1;1;1;1;1;1;1;1;1;1;1;1;1;1;1;1;1;1;1;1;1;1;1;1;1;1;1;1;1;1;1;1;1;1;1;1;1;1;1;1;1;1;1;1;1;1;1;1…	atpB	258	2	2	2	6	6	6	51.756	482	482;482;482;482;482;482;482;483;483;483;485;208;208;284;395;395;396;461;462;464;465;467;467;468;468;468;468;469;469;470;471;471;471;472;472;473;473;473;474;475;475;475;475;476;476;476;477;477;477;478;479;480;481;481;481;481;481;481;482;482;483;484;484;484;484;485;485;486;486;486;486;486;486;486;487;487;487;487;487;487;488;488;488;488;488;488;488;488;489;490;490;490;490;490;490;490;490;490;490;490…	0	17.904	254330000
3	Cyanobacteria › Nostocales › Nostocaceae › Nostoc	Cyanobacteria › Nostocales › Nostocaceae › Trichormus	D-fructose 1,6-bisphosphatase class 2/sedoheptulose 1,7-bisphosphatase	fructose 1,6-bisphosphate 1-phosphatase activity, metal ion binding, sedoheptulose-bisphosphatase activity	gluconeogenesis, glycerol metabolic process, reductive pentose-phosphate cycle	Calvin cycle, Carbohydrate metabolism	2;2;1;1	2;2;1;1	2;2;1;1		4	2	2	2	7.5	7.5	7.5	36.737	345	345;345;345;345	0	24.628	108470000
4	Eukaryota › Amoebozoa › Discosea › Longamoebia › Centramoebida › Acanthamoebidae › Acanthamoeba castellanii	Eukaryota › Amoebozoa › Discosea › Longamoebia › Centramoebida › Acanthamoebidae; Amoebozoa › Mycetozoa › Dictyostelids › Dictyosteliales › Dictyosteliaceae › Dictyostelium; Eukaryota › Amoebozoa › Mycetozoa › Myxogastria › Myxogastromycetidae › Physariida › Physaraceae › Physarum	Actin-1	ATP binding		Cell motility	9;8;8;8;7;5;5;5;5;4;4;4;4;4;4;4;4;3;3;3;3;3;3;3;3;3;3;3;3;3;3;3;3;3;3;3;3;3;3;3;3;3;3;3;3;3;3;3;3;3;3;3;3;3;3;3;3;3;3;3;3;3;3;3;3;3;2;2;2;2;2;2;2;2;2;2;2;2;2;2;2;2;2;2;2;2;2;2;2;2;2;2;2;2;2;2;2;2;2;2;2;1;1;1;1;1;1;1;1;1;1;1;1;1;1;1;1;1;1;1;1;1	9;8;8;8;7;5;5;5;5;4;4;4;4;4;4;4;4;3;3;3;3;3;3;3;3;3;3;3;3;3;3;3;3;3;3;3;3;3;3;3;3;3;3;3;3;3;3;3;3;3;3;3;3;3;3;3;3;3;3;3;3;3;3;3;3;3;2;2;2;2;2;2;2;2;2;2;2;2;2;2;2;2;2;2;2;2;2;2;2;2;2;2;2;2;2;2;2;2;2;2;2;1;1;1;1;1;1;1;1;1;1;1;1;1;1;1;1;1;1;1;1;1	2;2;2;2;1;2;2;0;0;0;0;0;0;0;0;2;0;0;0;1;0;0;0;0;0;0;0;0;0;0;0;0;0;0;0;0;0;0;0;0;1;1;1;1;0;0;0;0;0;2;0;0;0;0;0;0;0;0;0;0;0;0;0;0;0;0;0;0;0;0;0;0;0;0;0;0;0;0;1;1;0;1;1;0;0;0;0;0;0;0;0;0;0;0;0;2;1;1;1;0;0;0;0;0;0;0;0;0;0;1;1;1;0;0;0;0;0;0;0;0;0;0		122	9	9	2	33.9	33.9	6.4	41.675	375	375;376;376;376;376;358;374;377;377;140;327;373;374;375;375;376;377;195;309;331;332;336;336;336;336;336;339;360;375;375;375;375;375;375;375;375;375;375;375;375;376;376;376;376;376;376;376;376;376;377;377;377;377;377;377;377;377;377;377;377;375;375;377;377;377;377;45;85;266;336;336;336;336;337;357;371;375;375;375;375;375;376;376;376;376;376;377;377;377;377;377;377;377;380;381;385;376;376;376;377;3…	0	285.08	5392900000
5	Cyanobacteria › Nostocales › Nostocaceae › Nostoc	Cyanobacteria › Nostocales › Nostocaceae › Nostoc	Thioredoxin 1	protein disulfide oxidoreductase activity	cell redox homeostasis, glycerol ether metabolic process	Cell redox homeostasis	2;2	2;2	2;2		2	2	2	2	26.2	26.2	26.2	11.72	107	107;107	0	23.424	139600000
6	Alphaproteobacteria › Rhizobiales › Methylobacteriaceae › Methylobacterium		Acyl carrier protein	acyl carrier activity		Fatty acid biosynthesis, Carrier of the growing fatty acid chaiin in fatty acid biosynthesis	2	2	2		1	2	2	2	16.7	16.7	16.7	8.5404	78	78	0	12.515	127910000
7	Alphaproteobacteria › Caulobacterales › Caulobacteraceae › Caulobacter › Caulobacter vibrioides	Alphaproteobacteria › Caulobacterales › Caulobacteraceae › Caulobacter; Alphaproteobacteria › Caulobacterales › Caulobacteraceae › Phenylobacterium	Acyl carrier protein	acyl carrier activity		Fatty acid biosynthesis, Carrier of the growing fatty acid chaiin in fatty acid biosynthesis	2;2;2	2;2;2	2;2;2		3	2	2	2	16.7	16.7	16.7	8.7326	78	78;78;79	0	13.657	115560000
8	Eukaryota › Viridiplantae › Streptophyta › Embryophyta › Tracheophyta › Spermatophyta › Magnoliopsida › eudicotyledons › Gunneridae › Pentapetalae › asterids › campanulids › Apiales › Apiaceae › Apioideae › apioid superclade › Apieae › Petroselinum; Eukaryota › Viridiplantae › Streptophyta › Embryophyta › Tracheophyta › Spermatophyta › Magnoliopsida › eudicotyledons › Gunneridae › Pentapetalae › …	Eukaryota › Viridiplantae › Streptophyta › Embryophyta › Tracheophyta › Spermatophyta › Magnoliopsida › eudicotyledons › Gunneridae › Pentapetalae › asterids › campanulids › Apiales › Apiaceae › Apioideae › apioid superclade › Apieae › Petroselinum; Eukaryota › Viridiplantae › Streptophyta › Embryophyta › Tracheophyta › Spermatophyta › Magnoliopsida › eudicotyledons › Gunneridae › Pentapetalae › …	S-adenosylmethionine synthase 1	ATP binding, metal ion binding, methionine adenosyltransferase activity	S-adenosylmethionine biosynthetic process, one-carbon metabolic process	One-carbon metabolic process. S-adenosyl-L-methionine biosynthesis; catalyzes the formation of S-adenosylmethionine from methionine and ATP	2;2;2;2;2;2;2;2;2;2;2;2;2;2;2;2;2;2;2;2;2;2;2;2;2;2;2;2;2;2;2;2;2;2;2;2;2;2;2;2;2;2;2;2;2;2;2;2;2;2;2;2;2;2;2;2;2;2;2;2;2;2;2;2;2;2;2;2;2;2;2;2;2;1;1;1;1;1;1;1;1;1;1;1;1;1;1;1;1;1;1;1;1;1;1;1;1;1;1;1;1;1;1;1;1;1;1;1;1;1;1;1;1;1;1;1;1;1;1;1;1;1;1;1;1;1;1;1;1;1;1;1;1;1;1;1;1;1;1;1;1;1;1;1;1;1;1;1;1;1;1;1;1;1;1;1;1;1;1;1;1;1;1;1;1;1;1;1;1;1;1;1;1;1;1;1;1;1;1;1;1;1;1;1;1;1;1;1;1;1;1;1;1;1;1;1;1;1;1;1…	2;2;2;2;2;2;2;2;2;2;2;2;2;2;2;2;2;2;2;2;2;2;2;2;2;2;2;2;2;2;2;2;2;2;2;2;2;2;2;2;2;2;2;2;2;2;2;2;2;2;2;2;2;2;2;2;2;2;2;2;2;2;2;2;2;2;2;2;2;2;2;2;2;1;1;1;1;1;1;1;1;1;1;1;1;1;1;1;1;1;1;1;1;1;1;1;1;1;1;1;1;1;1;1;1;1;1;1;1;1;1;1;1;1;1;1;1;1;1;1;1;1;1;1;1;1;1;1;1;1;1;1;1;1;1;1;1;1;1;1;1;1;1;1;1;1;1;1;1;1;1;1;1;1;1;1;1;1;1;1;1;1;1;1;1;1;1;1;1;1;1;1;1;1;1;1;1;1;1;1;1;1;1;1;1;1;1;1;1;1;1;1;1;1;1;1;1;1;1;1…	2;2;2;2;2;2;2;2;2;2;2;2;2;2;2;2;2;2;2;2;2;2;2;2;2;2;2;2;2;2;2;2;2;2;2;2;2;2;2;2;2;2;2;2;2;2;2;2;2;2;2;2;2;2;2;2;2;2;2;2;2;2;2;2;2;2;2;2;2;2;2;2;2;1;1;1;1;1;1;1;1;1;1;1;1;1;1;1;1;1;1;1;1;1;1;1;1;1;1;1;1;1;1;1;1;1;1;1;1;1;1;1;1;1;1;1;1;1;1;1;1;1;1;1;1;1;1;1;1;1;1;1;1;1;1;1;1;1;1;1;1;1;1;1;1;1;1;1;1;1;1;1;1;1;1;1;1;1;1;1;1;1;1;1;1;1;1;1;1;1;1;1;1;1;1;1;1;1;1;1;1;1;1;1;1;1;1;1;1;1;1;1;1;1;1;1;1;1;1;1…	METK3;METK4;SAM1;SAM2;Mat2a;MAT2A	209	2	2	2	10.3	10.3	10.3	25.652	234	234;360;366;389;390;390;390;390;390;390;390;390;390;390;390;391;391;392;392;392;393;393;393;393;393;393;393;393;393;393;393;393;393;393;393;393;393;393;393;393;393;393;393;393;393;394;394;394;394;394;394;395;395;395;395;396;396;396;396;396;396;396;396;396;396;396;396;429;441;390;393;393;393;145;382;383;383;384;384;384;384;384;384;384;384;384;384;385;385;385;386;386;386;386;387;387;387;387;387;387…	0	11.424	73698000
9	Cyanobacteria › Synechococcales › Prochloraceae › Prochlorococcus › Prochlorococcus marinus › Prochlorococcus marinus subsp. pastoris	Cyanobacteria › Synechococcales › Acaryochloridaceae › Acaryochloris; Cyanobacteria › Nostocales › Nostocaceae › Trichormus; Eukaryota › Rhodophyta › Bangiophyceae › Cyanidiales › Cyanidiaceae › Cyanidium; Cyanobacteria › Oscillatoriophycideae › Oscillatoriales › Cyanothecaceae › Cyanothece; Cyanobacteria › Gloeobacteria › Gloeobacterales › Gloeobacteraceae › Gloeobacter; Cyanobacteria › Nostocal…	Photosystem I iron-sulfur center	4 iron, 4 sulfur cluster binding, electron transfer activity, metal ion binding	photosynthetic electron transport in photosystem I	Photosynthesis, Electron transport	2;2;2;2;2;2;2;2;2;2;2;2;2;2;2;2;2;2;2;2;2;2;2;2;2;2;2;2;2;2;2;2;2;2;2;2;2;2;2;2;2;2;1;1;1;1;1;1;1;1;1;1;1;1;1;1;1;1;1;1;1;1;1;1;1;1;1;1;1;1;1;1;1;1;1;1;1;1;1;1;1;1;1;1;1;1;1;1;1;1;1;1;1;1;1;1;1;1;1;1;1;1;1;1;1;1;1;1;1;1;1;1;1;1;1;1;1;1;1;1;1;1;1;1;1;1;1;1;1;1;1;1;1;1;1;1;1;1;1;1;1;1;1;1;1;1;1;1;1;1	2;2;2;2;2;2;2;2;2;2;2;2;2;2;2;2;2;2;2;2;2;2;2;2;2;2;2;2;2;2;2;2;2;2;2;2;2;2;2;2;2;2;1;1;1;1;1;1;1;1;1;1;1;1;1;1;1;1;1;1;1;1;1;1;1;1;1;1;1;1;1;1;1;1;1;1;1;1;1;1;1;1;1;1;1;1;1;1;1;1;1;1;1;1;1;1;1;1;1;1;1;1;1;1;1;1;1;1;1;1;1;1;1;1;1;1;1;1;1;1;1;1;1;1;1;1;1;1;1;1;1;1;1;1;1;1;1;1;1;1;1;1;1;1;1;1;1;1;1;1	2;2;2;2;2;2;2;2;2;2;2;2;2;2;2;2;2;2;2;2;2;2;2;2;2;2;2;2;2;2;2;2;2;2;2;2;2;2;2;2;2;2;1;1;1;1;1;1;1;1;1;1;1;1;1;1;1;1;1;1;1;1;1;1;1;1;1;1;1;1;1;1;1;1;1;1;1;1;1;1;1;1;1;1;1;1;1;1;1;1;1;1;1;1;1;1;1;1;1;1;1;1;1;1;1;1;1;1;1;1;1;1;1;1;1;1;1;1;1;1;1;1;1;1;1;1;1;1;1;1;1;1;1;1;1;1;1;1;1;1;1;1;1;1;1;1;1;1;1;1	psaC	150	2	2	2	32.1	32.1	32.1	8.8281	81	81;81;81;81;81;81;81;81;81;81;81;81;81;81;81;81;81;81;81;81;81;81;81;81;81;81;81;81;81;81;81;81;81;81;81;81;81;81;81;81;82;82;81;81;81;81;81;81;81;81;81;81;81;81;81;81;81;81;81;81;81;81;81;81;81;81;81;81;81;81;81;81;81;81;81;81;81;81;81;81;81;81;81;81;81;81;81;81;81;81;81;81;81;81;81;81;81;81;81;81;81;81;81;81;81;81;81;81;81;81;81;81;81;81;81;81;81;81;81;81;81;81;81;81;81;81;81;81;81;81;81;81;81;…	0	14.936	129430000
10	Cyanobacteria › Nostocales › Aphanizomenonaceae › Aphanizomenon		C-phycocyanin alpha chain		oxidation-reduction process, photosynthesis, protein-chromophore linkage	Photosynthesis, Light-harvesting photosynthetic bile pigment-protein from the phycobiliprotein complex.	3	3	1		1	3	3	1	49.1	49.1	13.9	11.5	108	108	0	49.738	188390000
11	Cyanobacteria › Nostocales › Nostocaceae › Anabaena cylindrica	Cyanobacteria › Nostocales › Nostocaceae › Anabaena	Allophycocyanin beta chain		oxidation-reduction process, photosynthesis, protein-chromophore linkage	Photosynthesis. Light-harvesting photosynthetic bile pigment-protein from the phycobiliprotein complex.	2;1;1	2;1;1	2;1;1		3	2	2	2	18.6	18.6	18.6	17.316	161	161;161;161	0	20.993	199160000
12	Bacteroidetes › Bacteroidia › Bacteroidales › Bacteroidaceae › Bacteroides › Bacteroides thetaiotaomicron	Bacteroidales › Bacteroidaceae › Bacteroides; Bacteroidetes › Bacteroidia › Bacteroidales › Tannerellaceae › Parabacteroides	Elongation factor Tu	GTP binding, GTPase activity, translation elongation factor activity	translational elongation	Protein biosynthesis	3;3;3;3;2;1;1;1;1;1;1	3;3;3;3;2;1;1;1;1;1;1	3;3;3;3;2;1;1;1;1;1;1		11	3	3	3	8.6	8.6	8.6	43.635	394	394;394;394;394;395;391;391;391;395;395;396	0	20.274	252330000
13	Bacteroidetes › Cytophagia › Cytophagales › Hymenobacteraceae › Parahymenobacter		Elongation factor Tu	GTP binding, GTPase activity, translation elongation factor activity		Protein biosynthesis	4;1;1;1	4;1;1;1	2;0;0;0		4	4	4	2	11.9	11.9	6.3	43.038	395	395;395;397;399	0	29.284	544950000
14	Alphaproteobacteria › Sphingomonadales › Sphingomonadaceae › Zymomonas › Zymomonas mobilis › Zymomonas mobilis subsp. mobilis	Alphaproteobacteria › Rhizobiales › Beijerinckiaceae › Methylocella	Elongation factor Tu	GTP binding, GTPase activity, translation elongation factor activity		Protein biosynthesis	3;2	2;1	1;0		2	3	2	1	10.1	6.8	2.8	43.095	397	397;396	0	53.054	131110000
15	Eukaryota › Metazoa › Ecdysozoa › Nematoda › Chromadorea › Rhabditida › Rhabditina › Rhabditomorpha › Rhabditoidea › Rhabditidae › Peloderinae › Caenorhabditis		Peptidyl-prolyl cis-trans isomerase 3	cyclosporin A binding, peptidyl-prolyl cis-trans isomerase activity, unfolded protein binding	protein folding, protein refolding	Protein folding. PPIases accelerate the folding of proteins. It catalyzes the cis-trans isomerization of proline imidic peptide bonds in oligopeptides.	2;1;1;1;1;1	2;1;1;1;1;1	2;1;1;1;1;1	cyn-3;cyn-7;wis2	6	2	2	2	15.6	15.6	15.6	18.55	173	173;171;172;197;171;356	0	11.495	14708000
16	Betaproteobacteria › Burkholderiales › Comamonadaceae › Rhodoferax › Rhodoferax ferrireducens	Betaproteobacteria › Burkholderiales › Comamonadaceae › Rhodoferax; Betaproteobacteria › Burkholderiales › Comamonadaceae › Polaromonas	60 kDa chaperonin 2	ATP binding, unfolded protein binding	protein refolding	Stress response, Chaperone	3;3;1;1;1;1;1;1;1;1;1;1;1;1;1;1;1;1;1;1;1;1;1;1;1;1;1;1;1;1;1;1;1;1;1;1;1;1;1;1;1;1;1;1;1;1;1;1;1;1;1;1;1;1;1;1;1;1;1;1;1;1;1;1;1;1;1;1;1;1;1;1;1;1;1;1;1;1;1;1;1;1;1;1;1;1;1;1;1;1;1;1;1;1;1;1;1;1;1;1;1;1;1;1;1;1;1;1;1;1;1;1;1;1;1;1;1;1;1;1;1;1;1;1;1;1;1;1;1;1;1;1;1;1;1;1;1	3;3;1;1;1;1;1;1;1;1;1;1;1;1;1;1;1;1;1;1;1;1;1;1;1;1;1;1;1;1;1;1;1;1;1;1;1;1;1;1;1;1;1;1;1;1;1;1;1;1;1;1;1;1;1;1;1;1;1;1;1;1;1;1;1;1;1;1;1;1;1;1;1;1;1;1;1;1;1;1;1;1;1;1;1;1;1;1;1;1;1;1;1;1;1;1;1;1;1;1;1;1;1;1;1;1;1;1;1;1;1;1;1;1;1;1;1;1;1;1;1;1;1;1;1;1;1;1;1;1;1;1;1;1;1;1;1	1;1;1;1;1;1;1;1;1;1;1;1;1;1;1;1;1;1;1;1;1;1;1;1;1;1;1;1;1;1;1;1;1;1;1;1;1;1;1;1;1;1;1;1;1;1;1;1;1;1;1;1;1;1;1;1;1;1;1;1;1;1;1;1;1;1;1;1;1;1;1;1;1;1;1;1;1;1;1;1;1;1;1;1;1;1;1;1;1;1;1;1;1;1;1;1;1;1;1;1;1;1;1;1;1;1;1;1;1;1;1;1;1;1;1;1;1;1;1;1;1;1;1;1;1;1;1;1;1;1;1;1;1;1;1;1;1		137	3	3	1	6.6	6.6	1.8	57.703	544	544;544;536;536;536;538;538;538;538;538;538;538;538;539;539;539;539;539;539;539;539;539;539;539;539;539;539;540;540;540;540;540;540;540;540;540;540;540;540;540;540;540;540;540;540;540;540;540;540;540;540;540;540;541;541;541;541;541;541;541;541;541;541;541;541;541;541;541;541;542;542;542;542;542;542;542;542;542;542;542;542;542;542;542;542;543;543;543;543;543;543;543;543;543;543;543;544;544;544;544…	0	25.532	18466000
17	Alphaproteobacteria › Sphingomonadales › Sphingomonadaceae › Sphingomonas › Sphingomonas wittichii		Transcription elongation factor GreA	DNA binding, RNA polymerase binding	regulation of DNA-templated transcription, elongation	Transcription, Transcription regulation	2;1;1;1;1;1;1;1;1;1;1;1;1;1;1;1;1;1;1;1;1;1;1;1;1;1;1;1;1;1;1	2;1;1;1;1;1;1;1;1;1;1;1;1;1;1;1;1;1;1;1;1;1;1;1;1;1;1;1;1;1;1	2;1;1;1;1;1;1;1;1;1;1;1;1;1;1;1;1;1;1;1;1;1;1;1;1;1;1;1;1;1;1		31	2	2	2	17.1	17.1	17.1	17.414	158	158;157;157;157;157;157;157;157;157;157;157;157;157;157;157;157;158;158;158;158;158;158;158;158;158;158;158;158;158;158;166	0	76.09	225600000
18	Eukaryota › Viridiplantae › Streptophyta › Embryophyta › Tracheophyta › Spermatophyta › Magnoliopsida › Liliopsida › Poales › Poaceae › BOP clade › Pooideae › Poodae › Poeae › Aveninae › Avena	Eukaryota › Viridiplantae › Streptophyta › Embryophyta › Tracheophyta › Spermatophyta › Magnoliopsida › Liliopsida › Poales › Poaceae › BOP clade › Pooideae › Poodae › Poeae › Aveninae › Avena; Eukaryota › Viridiplantae › Streptophyta › Embryophyta › Tracheophyta › Spermatophyta › Magnoliopsida › eudicotyledons › Gunneridae › Pentapetalae › rosids › malvids › Brassicales › Brassicaceae › Brassice…	Ubiquitin	structural constituent of ribosome	translation	Translation	2;2;2;2;2;2;2;2;2;2;2;2;2;2;2;2;2;2;2;2;2;2;2;2;2;2;2;2;2;2;2;2;2;2;2;2;2;2;2;2;2;2;2;2;2;2;2;2;2;2;2;2;2;2;2;2;2;2;2;2;2;2;2;1;1;1;1;1;1;1;1;1;1;1;1;1;1;1;1;1;1;1;1;1;1;1;1;1;1;1;1;1;1;1;1;1;1;1;1;1;1;1;1;1;1;1;1;1;1;1;1;1;1;1;1;1;1;1;1;1;1;1;1;1;1;1;1;1;1;1;1;1;1;1;1;1;1;1;1;1;1;1;1;1;1	2;2;2;2;2;2;2;2;2;2;2;2;2;2;2;2;2;2;2;2;2;2;2;2;2;2;2;2;2;2;2;2;2;2;2;2;2;2;2;2;2;2;2;2;2;2;2;2;2;2;2;2;2;2;2;2;2;2;2;2;2;2;2;1;1;1;1;1;1;1;1;1;1;1;1;1;1;1;1;1;1;1;1;1;1;1;1;1;1;1;1;1;1;1;1;1;1;1;1;1;1;1;1;1;1;1;1;1;1;1;1;1;1;1;1;1;1;1;1;1;1;1;1;1;1;1;1;1;1;1;1;1;1;1;1;1;1;1;1;1;1;1;1;1;1	2;2;2;2;2;2;2;2;2;2;2;2;2;2;2;2;2;2;2;2;2;2;2;2;2;2;2;2;2;2;2;2;2;2;2;2;2;2;2;2;2;2;2;2;2;2;2;2;2;2;2;2;2;2;2;2;2;2;2;2;2;2;2;1;1;1;1;1;1;1;1;1;1;1;1;1;1;1;1;1;1;1;1;1;1;1;1;1;1;1;1;1;1;1;1;1;1;1;1;1;1;1;1;1;1;1;1;1;1;1;1;1;1;1;1;1;1;1;1;1;1;1;1;1;1;1;1;1;1;1;1;1;1;1;1;1;1;1;1;1;1;1;1;1;1	RPL40B;RPL40A;ubi2;ubi1;ubi5;ubi3;RPS31;RUB2;RUB1;RPS27AA;RPS27AC;RPS27AB;UBQ11;UBQ12;UBQ14;UBQ3;UBQ9;UBI4;UBQ4;ubi4;UBQ10;UBQ8;UBA52;Uba52;ubq-2;RpL40;Rps27a;RPS27A;RpS27A;UBB;Ubb;UBC;Ubc;Ubi-p63E;ubq-1	145	2	2	2	32.9	32.9	32.9	8.5247	76	76;76;77;77;77;128;128;128;129;129;129;143;150;153;153;153;154;155;155;155;155;155;155;156;156;171;229;305;305;305;305;305;377;381;381;381;457;458;458;128;128;128;128;128;128;150;150;152;154;156;156;157;157;229;230;305;306;322;381;382;382;457;631;63;69;76;76;76;77;118;128;128;128;128;128;128;128;128;128;128;128;128;128;128;128;128;129;129;129;133;154;154;155;155;156;156;156;156;156;229;229;229;22…	0	136.31	483880000
TP3_3	Taxonomy (first protein ID)	Taxonomy	Protein names, Uniprot	GO - Molecular function	GO - Biological process	Keywords	Peptide.counts..all.	Peptide.counts..razor.unique.	Peptide.counts..unique.	Gene.names	Number.of.proteins	Peptides	Razor...unique.peptides	Unique.peptides	Sequence.coverage....	Unique...razor.sequence.coverage....	Unique.sequence.coverage....	Mol..weight..kDa.	Sequence.length	Sequence.lengths	Q.value	Score	Intensity
1	Alphaproteobacteria › Rhizobiales › Brucellaceae › Brucella › Brucella melitensis › Brucella melitensis bv. 1	Alphaproteobacteria › Rhizobiales › Brucellaceae › Brucella	Leu/Ile/Val-binding protein homolog 1		amino acid transport	Amino-acid transport	2;2;2;2;2;2;2;2	2;2;2;2;2;2;2;2	2;2;2;2;2;2;2;2		8	2	2	2	3.5	3.5	3.5	39.386	371	371;371;371;371;371;371;371;371	0	13.946	101440000
2	Cyanobacteria › Oscillatoriophycideae › Oscillatoriales › Cyanothecaceae › Cyanothece sp.		ATP synthase subunit beta	ATP binding, proton-transporting ATP synthase activity	ATP synthesis couple proton transport	ATP synthesis	2;1;1;1;1	2;1;1;1;1	2;1;1;1;1		5	2	2	2	4.1	4.1	4.1	52.286	485	485;482;482;483;488	0	12.757	0
3	Eukaryota › Amoebozoa › Discosea › Longamoebia › Centramoebida › Acanthamoebidae › Acanthamoeba castellanii	Eukaryota › Amoebozoa › Mycetozoa › Dictyostelids › Dictyosteliales › Dictyosteliaceae › Dictyostelium; Eukaryota › Amoebozoa › Mycetozoa › Myxogastria › Myxogastromycetidae › Physariida › Physaraceae › Physarum	Actin-1	ATP binding		Cell motility	5;5;5;5;4;3;3;3;3;3;3;2;2;2;2;2;2;2;2;2;2;2;2;2;2;2;2;2;2;2;2;2;2;2;2;2;2;2;2;2;2;2;2;2;2;2;1;1;1;1;1;1;1;1;1;1;1;1;1;1;1;1;1;1;1;1;1;1;1;1;1;1;1;1;1;1;1;1;1;1;1;1;1;1;1;1;1;1;1;1;1;1;1;1;1;1;1;1;1;1;1;1;1;1;1;1	5;5;5;5;4;3;3;3;3;3;3;2;2;2;2;2;2;2;2;2;2;2;2;2;2;2;2;2;2;2;2;2;2;2;2;2;2;2;2;2;2;2;2;2;2;2;1;1;1;1;1;1;1;1;1;1;1;1;1;1;1;1;1;1;1;1;1;1;1;1;1;1;1;1;1;1;1;1;1;1;1;1;1;1;1;1;1;1;1;1;1;1;1;1;1;1;1;1;1;1;1;1;1;1;1;1	2;2;2;2;2;1;1;1;2;1;1;0;1;0;0;1;1;1;1;1;1;1;0;0;0;0;0;0;1;1;1;0;1;1;1;1;1;1;1;1;1;1;1;1;1;1;0;0;0;0;1;1;1;1;1;0;0;0;0;0;0;0;0;0;1;0;0;0;0;0;0;0;0;0;0;0;0;0;0;1;1;1;1;1;0;0;0;1;1;1;0;0;0;1;1;1;1;1;1;0;0;1;1;1;1;1		106	5	5	2	17.1	17.1	6.4	41.675	375	375;376;376;376;376;358;374;376;377;377;377;140;195;327;331;332;336;336;336;336;336;339;373;374;375;376;376;376;376;376;376;377;377;377;377;377;377;377;377;377;381;385;377;377;377;377;45;85;266;309;336;336;336;337;357;360;367;371;375;375;375;375;375;375;375;375;375;375;375;375;375;375;375;375;375;375;375;375;375;375;376;376;376;376;376;376;376;376;376;376;377;377;377;377;377;377;377;377;380;375;3…	0	134.96	4600800000
4	Cyanobacteria › Nostocales › Nostocaceae › Nostoc	Cyanobacteria › Nostocales › Nostocaceae › Nostoc	Thioredoxin 1	protein disulfide oxidoreductase activity	cell redox homeostasis, glycerol ether metabolic process	Cell redox homeostasis	2;2	2;2	2;2		2	2	2	2	26.2	26.2	26.2	11.72	107	107;107	0	22.395	103280000
5	Cyanobacteria › Nostocales › Nostocaceae › Anabaena cylindrica		Allophycocyanin beta chain		oxidation-reduction process, photosynthesis, protein-chromophore linkage	Photosynthesis. Electron transport	2;1;1	2;1;1	2;1;1		3	2	2	2	18.6	18.6	18.6	17.316	161	161;161;161	0	39.388	127330000
6	Cyanobacteria › Synechococcales › Synechococcaceae › Thermosynechococcus › Thermosynechococcus elongatus		C-phycocyanin alpha chain		oxidation-reduction process, photosynthesis, protein-chromophore linkage	Photosynthesis. Electron transport	3;1;1	3;1;1	2;1;1		3	3	3	2	18.5	18.5	10.5	17.443	162	162;21;163	0	23.771	286580000
7	Cyanobacteria/Melainabacteria group › Cyanobacteria › Nostocales › Hapalosiphonaceae› Mastigocladus		C-phycocyanin alpha chain		oxidation-reduction process, photosynthesis, protein-chromophore linkage	Photosynthesis. Light-harvesting photosynthetic bile pigment-protein from the phycobiliprotein complex.	2;1;1	2;1;1	2;1;1		3	2	2	2	15.3	15.3	15.3	17.523	163	163;162;162	0	21.098	207820000
8	Gammaproteobacteria › Cardiobacteriales › Cardiobacteriaceae › Dichelobacter › Dichelobacter nodosus		Elongation factor Tu	GTP binding, GTPase activity, translation elongation factor activity		Protein biosynthesis. Elongation factor	2;1;1;1;1;1;1;1;1;1;1;1;1;1;1;1;1;1	2;1;1;1;1;1;1;1;1;1;1;1;1;1;1;1;1;1	1;1;1;1;1;1;1;1;1;1;1;1;1;1;1;1;1;1		18	2	2	1	6.3	6.3	4	43.165	396	396;396;396;396;396;396;396;396;396;396;396;396;396;396;396;397;397;397	0	32.631	49900000
9	Bacteroidetes › Cytophagia › Cytophagales › Hymenobacteraceae› Parahymenobacter ocellatus		Elongation factor Tu	GTP binding, GTPase activity, translation elongation factor activity		Protein synthesis. Elongation factor	3;1;1;1;1	3;1;1;1;1	1;0;0;0;0		5	3	3	1	8.6	8.6	3	43.038	395	395;395;395;397;399	0	24.178	355770000
10	Cyanobacteria › Synechococcales › Merismopediaceae › Synechocystis › Synechocystis sp. PCC 6803	Cyanobacteria › Synechococcales › Synechococcaceae › Thermosynechococcus ›	Chaperone protein dnaK2	ATP binding, unfolded protein binding	protein folding	Stress response. Chaperone, induction by stress conditions e.g. Heat shock	2;2;1;1;1;1;1;1;1;1;1;1;1;1;1;1;1;1;1;1;1;1;1;1;1;1;1;1;1;1;1;1;1;1;1;1;1;1;1;1;1	2;2;1;1;1;1;1;1;1;1;1;1;1;1;1;1;1;1;1;1;1;1;1;1;1;1;1;1;1;1;1;1;1;1;1;1;1;1;1;1;1	2;2;1;1;1;1;1;1;1;1;1;1;1;1;1;1;1;1;1;1;1;1;1;1;1;1;1;1;1;1;1;1;1;1;1;1;1;1;1;1;1		41	2	2	2	4.6	4.6	4.6	67.613	636	636;640;602;607;610;612;613;614;614;614;615;617;617;618;618;618;619;619;619;619;619;620;623;623;623;623;623;623;623;627;628;629;633;634;634;634;637;639;641;642;647	0	12.209	52323000
11	Eukaryota › Haptophyceae › Isochrysidales › Noelaerhabdaceae › Emiliania huxleyi	Cyanobacteria › Synechococcales › Acaryochloridaceae › Acaryochloris ; Cyanobacteria › Synechococcales › Synechococcaceae › Synechococcus; Cyanobacteria › Synechococcales › Merismopediaceae › Synechocystis; Cyanobacteria › Synechococcales › Synechococcaceae › Thermosynechococcus; Cyanobacteria › Oscillatoriophycideae › Oscillatoriales › Microcoleaceae › Trichodesmium Eukaryota › Haptophyceae › Is…	60 kDa chaperonin, chloroplastic	ATP binding, unfolded protein binding	protein refolding	Stress response. Chaperone, Prevents misfolding and promotes the refolding and proper assembly of unfolded polypeptides generated under stress conditions	2;2;2;2;2;2;2;2;2;2;2;1;1;1;1;1;1;1;1;1;1;1;1;1;1;1;1;1;1;1;1;1;1;1;1;1;1;1;1;1;1;1;1;1;1;1;1;1;1;1;1;1;1;1;1;1;1;1;1;1;1;1;1;1;1;1;1;1;1;1;1;1;1;1;1;1;1;1;1	2;2;2;2;2;2;2;2;2;2;2;1;1;1;1;1;1;1;1;1;1;1;1;1;1;1;1;1;1;1;1;1;1;1;1;1;1;1;1;1;1;1;1;1;1;1;1;1;1;1;1;1;1;1;1;1;1;1;1;1;1;1;1;1;1;1;1;1;1;1;1;1;1;1;1;1;1;1;1	2;2;2;2;2;2;2;2;2;2;2;1;1;1;1;1;1;1;1;1;1;1;1;1;1;1;1;1;1;1;1;1;1;1;1;1;1;1;1;1;1;1;1;1;1;1;1;1;1;1;1;1;1;1;1;1;1;1;1;1;1;1;1;1;1;1;1;1;1;1;1;1;1;1;1;1;1;1;1		79	2	2	2	2.3	2.3	2.3	57.278	531	531;537;541;543;544;544;544;544;544;545;545;528;528;529;530;534;534;536;537;541;541;541;541;542;542;542;542;543;543;543;543;543;544;544;544;544;544;544;544;544;544;544;544;544;544;544;544;544;545;545;545;545;545;545;545;545;545;545;545;545;545;545;545;546;546;547;547;547;548;549;551;553;562;581;581;581;581;584;587	0	12.952	6859000
